# Supplementary material for: Linking diffuse radiation and ecosystem productivity of a desert steppe ecosystem
Source: PeerJ. 2020 May 5;8:e9043. doi: 10.7717/peerj.9043 (PMC7207212; doi:10.7717/peerj.9043)
Supplement: Supplemental Information 1 [file peerj-08-9043-s001.xls]

## Sheet: Sheet1
Date	DOY	Rainfall
2014-05-01	121	5.4
2014-05-02	122	0
2014-05-03	123	0
2014-05-04	124	0
2014-05-05	125	0
2014-05-06	126	0
2014-05-07	127	0
2014-05-08	128	0
2014-05-09	129	3.4
2014-05-10	130	0
2014-05-11	131	0
2014-05-12	132	0
2014-05-13	133	0
2014-05-14	134	0
2014-05-15	135	0
2014-05-16	136	0
2014-05-17	137	0
2014-05-18	138	0
2014-05-19	139	0
2014-05-20	140	0
2014-05-21	141	0
2014-05-22	142	0
2014-05-23	143	1.9
2014-05-24	144	0
2014-05-25	145	0
2014-05-26	146	0
2014-05-27	147	0
2014-05-28	148	0
2014-05-29	149	0
2014-05-30	150	0
2014-05-31	151	0
2014-06-01	152	0
2014-06-02	153	0
2014-06-03	154	23.8
2014-06-04	155	0
2014-06-05	156	0
2014-06-06	157	5
2014-06-07	158	0.2
2014-06-08	159	0
2014-06-09	160	0
2014-06-10	161	0
2014-06-11	162	0
2014-06-12	163	0
2014-06-13	164	0
2014-06-14	165	0
2014-06-15	166	0
2014-06-16	167	0
2014-06-17	168	0
2014-06-18	169	0
2014-06-19	170	3.8
2014-06-20	171	0.8
2014-06-21	172	0
2014-06-22	173	0
2014-06-23	174	0
2014-06-24	175	0.8
2014-06-25	176	0.1
2014-06-26	177	0
2014-06-27	178	0.4
2014-06-28	179	8.6
2014-06-29	180	0
2014-06-30	181	0
2014-07-01	182	0
2014-07-02	183	0.3
2014-07-03	184	12.8
2014-07-04	185	0
2014-07-05	186	0
2014-07-06	187	0
2014-07-07	188	0
2014-07-08	189	18.7
2014-07-09	190	15.7
2014-07-10	191	0
2014-07-11	192	0
2014-07-12	193	0
2014-07-13	194	1.5
2014-07-14	195	0
2014-07-15	196	0
2014-07-16	197	4.5
2014-07-17	198	0
2014-07-18	199	0
2014-07-19	200	0
2014-07-20	201	0
2014-07-21	202	0.7
2014-07-22	203	2.4
2014-07-23	204	5.5
2014-07-24	205	0
2014-07-25	206	0
2014-07-26	207	0
2014-07-27	208	12.7
2014-07-28	209	0
2014-07-29	210	0.1
2014-07-30	211	0
2014-07-31	212	0
2014-08-01	213	0
2014-08-02	214	0
2014-08-03	215	0
2014-08-04	216	1.2
2014-08-05	217	12
2014-08-06	218	19.4
2014-08-07	219	0
2014-08-08	220	0
2014-08-09	221	0
2014-08-10	222	0
2014-08-11	223	0
2014-08-12	224	0
2014-08-13	225	2.1
2014-08-14	226	0
2014-08-15	227	0
2014-08-16	228	0.2
2014-08-17	229	0.1
2014-08-18	230	0
2014-08-19	231	0
2014-08-20	232	0
2014-08-21	233	6.5
2014-08-22	234	0.6
2014-08-23	235	0.5
2014-08-24	236	0.1
2014-08-25	237	0
2014-08-26	238	0.8
2014-08-27	239	23.6
2014-08-28	240	0
2014-08-29	241	0
2014-08-30	242	0
2014-08-31	243	0
2014-09-01	244	0.6
2014-09-02	245	0.1
2014-09-03	246	0
2014-09-04	247	0
2014-09-05	248	0
2014-09-06	249	1.7
2014-09-07	250	0
2014-09-08	251	0.1
2014-09-09	252	0
2014-09-10	253	0
2014-09-11	254	4
2014-09-12	255	0
2014-09-13	256	0
2014-09-14	257	13.9
2014-09-15	258	0
2014-09-16	259	4.2
2014-09-17	260	0.5
2014-09-18	261	0.1
2014-09-19	262	0
2014-09-20	263	0
2014-09-21	264	0.7
2014-09-22	265	28.1
2014-09-23	266	4.8
2014-09-24	267	0.1
2014-09-25	268	0
2014-09-26	269	0
2014-09-27	270	4.5
2014-09-28	271	0.8
2014-09-29	272	0
2014-09-30	273	12
2014-10-01	274	0
2014-10-02	275	0
2014-10-03	276	0
2014-10-04	277	0
2014-10-05	278	0
2014-10-06	279	0
2014-10-07	280	0
2014-10-08	281	0
2014-10-09	282	0
2014-10-10	283	0
2014-10-11	284	14.4
2014-10-12	285	0
2014-10-13	286	0
2014-10-14	287	0
2014-10-15	288	0
2014-10-16	289	0
2014-10-17	290	0
2014-10-18	291	1.4
2014-10-19	292	0.4
2014-10-20	293	0
2014-10-21	294	0
2014-10-22	295	0
2014-10-23	296	0
2014-10-24	297	0
2014-10-25	298	0
2014-10-26	299	0
2014-10-27	300	0
2014-10-28	301	4.5
2014-10-29	302	0
2014-10-30	303	1.9
2014-10-31	304	4.2
