# Supplementary material for: Linking diffuse radiation and ecosystem productivity of a desert steppe ecosystem
Source: PeerJ. 2020 May 5;8:e9043. doi: 10.7717/peerj.9043 (PMC7207212; doi:10.7717/peerj.9043)
Supplement: Supplemental Information 2 [file peerj-08-9043-s002.xlsx]

## Sheet: 2015
Date	DOY	Rainfall
2015-05-01	121	0.9
2015-05-02	122	0
2015-05-03	123	0
2015-05-04	124	0
2015-05-05	125	0
2015-05-06	126	0
2015-05-07	127	0
2015-05-08	128	0
2015-05-09	129	0
2015-05-10	130	9.8
2015-05-11	131	0
2015-05-12	132	0
2015-05-13	133	0
2015-05-14	134	0
2015-05-15	135	0
2015-05-16	136	0
2015-05-17	137	0.1
2015-05-18	138	0
2015-05-19	139	0
2015-05-20	140	20.4
2015-05-21	141	5.3
2015-05-22	142	0
2015-05-23	143	0
2015-05-24	144	0
2015-05-25	145	0
2015-05-26	146	0
2015-05-27	147	0
2015-05-28	148	0
2015-05-29	149	0
2015-05-30	150	0
2015-05-31	151	0
2015-06-01	152	0
2015-06-02	153	0
2015-06-03	154	0
2015-06-04	155	2
2015-06-05	156	0
2015-06-06	157	0
2015-06-07	158	0.1
2015-06-08	159	0
2015-06-09	160	0.2
2015-06-10	161	0
2015-06-11	162	0
2015-06-12	163	0
2015-06-13	164	0
2015-06-14	165	0
2015-06-15	166	0
2015-06-16	167	0
2015-06-17	168	0
2015-06-18	169	0
2015-06-19	170	0
2015-06-20	171	0.2
2015-06-21	172	0
2015-06-22	173	0
2015-06-23	174	0.1
2015-06-24	175	0.1
2015-06-25	176	0
2015-06-26	177	0
2015-06-27	178	0
2015-06-28	179	6.3
2015-06-29	180	0.3
2015-06-30	181	0
2015-07-01	182	0
2015-07-02	183	0
2015-07-03	184	0
2015-07-04	185	0
2015-07-05	186	0.4
2015-07-06	187	1.2
2015-07-07	188	0
2015-07-08	189	0
2015-07-09	190	0
2015-07-10	191	0
2015-07-11	192	0
2015-07-12	193	0
2015-07-13	194	0
2015-07-14	195	0.1
2015-07-15	196	0
2015-07-16	197	0.1
2015-07-17	198	0.3
2015-07-18	199	4.9
2015-07-19	200	0.2
2015-07-20	201	2.7
2015-07-21	202	4.4
2015-07-22	203	3.4
2015-07-23	204	6.9
2015-07-24	205	0
2015-07-25	206	0
2015-07-26	207	0
2015-07-27	208	0
2015-07-28	209	0
2015-07-29	210	4
2015-07-30	211	0
2015-07-31	212	0
2015-08-01	213	3.5
2015-08-02	214	0
2015-08-03	215	7.9
2015-08-04	216	0
2015-08-05	217	0
2015-08-06	218	0
2015-08-07	219	1.1
2015-08-08	220	7.6
2015-08-09	221	0.3
2015-08-10	222	24
2015-08-11	223	2
2015-08-12	224	0.1
2015-08-13	225	2.7
2015-08-14	226	0
2015-08-15	227	0
2015-08-16	228	0
2015-08-17	229	0
2015-08-18	230	0
2015-08-19	231	0
2015-08-20	232	0
2015-08-21	233	0
2015-08-22	234	0
2015-08-23	235	0
2015-08-24	236	0
2015-08-25	237	0
2015-08-26	238	0
2015-08-27	239	0
2015-08-28	240	0
2015-08-29	241	0
2015-08-30	242	0
2015-08-31	243	0
2015-09-01	244	0
2015-09-02	245	0
2015-09-03	246	20.3
2015-09-04	247	1.2
2015-09-05	248	0
2015-09-06	249	0
2015-09-07	250	1
2015-09-08	251	22
2015-09-09	252	11.9
2015-09-10	253	2
2015-09-11	254	0
2015-09-12	255	0
2015-09-13	256	0
2015-09-14	257	0
2015-09-15	258	0
2015-09-16	259	2
2015-09-17	260	2.7
2015-09-18	261	0.1
2015-09-19	262	0
2015-09-20	263	0
2015-09-21	264	0
2015-09-22	265	2.8
2015-09-23	266	0
2015-09-24	267	0
2015-09-25	268	0
2015-09-26	269	0
2015-09-27	270	5.9
2015-09-28	271	12.6
2015-09-29	272	3
2015-09-30	273	5.8
2015-10-01	274	0
2015-10-02	275	0
2015-10-03	276	0
2015-10-04	277	0
2015-10-05	278	0
2015-10-06	279	0.4
2015-10-07	280	0
2015-10-08	281	0
2015-10-09	282	0
2015-10-10	283	0
2015-10-11	284	0
2015-10-12	285	0
2015-10-13	286	1.2
2015-10-14	287	0
2015-10-15	288	0
2015-10-16	289	0
2015-10-17	290	0
2015-10-18	291	0
2015-10-19	292	0
2015-10-20	293	0
2015-10-21	294	0
2015-10-22	295	0
2015-10-23	296	0
2015-10-24	297	0
2015-10-25	298	12.3
2015-10-26	299	1.1
2015-10-27	300	0
2015-10-28	301	0
2015-10-29	302	0
2015-10-30	303	0
2015-10-31	304	2.8
