# Supplementary material for: Linking diffuse radiation and ecosystem productivity of a desert steppe ecosystem
Source: PeerJ. 2020 May 5;8:e9043. doi: 10.7717/peerj.9043 (PMC7207212; doi:10.7717/peerj.9043)
Supplement: Supplemental Information 4 — VWC soil volumetric water content in units of m3 m-3, port 1, 10 cm; port 2, 30 cm; port 3, 70 cm; port 4, 120 cm; port 5, 10 cm [file peerj-08-9043-s004.xls]

## Sheet: Sheet1
yc_2_em50_2_full	Port 1	Port 1
Measurement Time	SWC	Temp
2014-05-01	0.125925	18.1
2014-05-01 00:30:00	0.125925	18
2014-05-01 01:00:00	0.125925	17.8
2014-05-01 01:30:00	0.125925	17.6
2014-05-01 02:00:00	0.125482	17.4
2014-05-01 02:30:00	0.125482	17.3
2014-05-01 03:00:00	0.125482	17.1
2014-05-01 03:30:00	0.125482	16.9
2014-05-01 04:00:00	0.125482	16.8
2014-05-01 04:30:00	0.125039	16.7
2014-05-01 05:00:00	0.125039	16.5
2014-05-01 05:30:00	0.125039	16.4
2014-05-01 06:00:00	0.125039	16.2
2014-05-01 06:30:00	0.125039	16.1
2014-05-01 07:00:00	0.125039	16
2014-05-01 07:30:00	0.125039	15.8
2014-05-01 08:00:00	0.125039	15.7
2014-05-01 08:30:00	0.125039	15.5
2014-05-01 09:00:00	0.125039	15.3
2014-05-01 09:30:00	0.125039	15.1
2014-05-01 10:00:00	0.124595	14.9
2014-05-01 10:30:00	0.124595	14.7
2014-05-01 11:00:00	0.124595	14.6
2014-05-01 11:30:00	0.124151	14.4
2014-05-01 12:00:00	0.124151	14.2
2014-05-01 12:30:00	0.124151	14.2
2014-05-01 13:00:00	0.124151	14.2
2014-05-01 13:30:00	0.124151	14.3
2014-05-01 14:00:00	0.124151	14.5
2014-05-01 14:30:00	0.124151	14.6
2014-05-01 15:00:00	0.124151	14.8
2014-05-01 15:30:00	0.124151	15
2014-05-01 16:00:00	0.124151	15.1
2014-05-01 16:30:00	0.124151	15.3
2014-05-01 17:00:00	0.124151	15.4
2014-05-01 17:30:00	0.124595	15.5
2014-05-01 18:00:00	0.124595	15.6
2014-05-01 18:30:00	0.124151	15.6
2014-05-01 19:00:00	0.124151	15.6
2014-05-01 19:30:00	0.124151	15.6
2014-05-01 20:00:00	0.124151	15.5
2014-05-01 20:30:00	0.124151	15.4
2014-05-01 21:00:00	0.124151	15.2
2014-05-01 21:30:00	0.123707	15
2014-05-01 22:00:00	0.123707	14.8
2014-05-01 22:30:00	0.123707	14.6
2014-05-01 23:00:00	0.123707	14.4
2014-05-01 23:30:00	0.123262	14.1
2014-05-02	0.123262	13.9
2014-05-02 00:30:00	0.123262	13.6
2014-05-02 01:00:00	0.123262	13.4
2014-05-02 01:30:00	0.123262	13.2
2014-05-02 02:00:00	0.122817	12.9
2014-05-02 02:30:00	0.122817	12.7
2014-05-02 03:00:00	0.122372	12.5
2014-05-02 03:30:00	0.122372	12.2
2014-05-02 04:00:00	0.122372	12
2014-05-02 04:30:00	0.122372	11.8
2014-05-02 05:00:00	0.122372	11.6
2014-05-02 05:30:00	0.122372	11.3
2014-05-02 06:00:00	0.121926	11.1
2014-05-02 06:30:00	0.121926	10.9
2014-05-02 07:00:00	0.121926	10.7
2014-05-02 07:30:00	0.121926	10.5
2014-05-02 08:00:00	0.121926	10.3
2014-05-02 08:30:00	0.121926	10.2
2014-05-02 09:00:00	0.12148	10.1
2014-05-02 09:30:00	0.12148	10
2014-05-02 10:00:00	0.12148	10
2014-05-02 10:30:00	0.12148	10.2
2014-05-02 11:00:00	0.121926	10.3
2014-05-02 11:30:00	0.121926	10.6
2014-05-02 12:00:00	0.121926	11
2014-05-02 12:30:00	0.121926	11.4
2014-05-02 13:00:00	0.121926	11.8
2014-05-02 13:30:00	0.122372	12.3
2014-05-02 14:00:00	0.122372	12.8
2014-05-02 14:30:00	0.122817	13.4
2014-05-02 15:00:00	0.122817	13.9
2014-05-02 15:30:00	0.123262	14.4
2014-05-02 16:00:00	0.123262	14.9
2014-05-02 16:30:00	0.123262	15.3
2014-05-02 17:00:00	0.123262	15.7
2014-05-02 17:30:00	0.123707	16
2014-05-02 18:00:00	0.123707	16.2
2014-05-02 18:30:00	0.123707	16.4
2014-05-02 19:00:00	0.123707	16.6
2014-05-02 19:30:00	0.123707	16.6
2014-05-02 20:00:00	0.123707	16.6
2014-05-02 20:30:00	0.123707	16.5
2014-05-02 21:00:00	0.123707	16.4
2014-05-02 21:30:00	0.123707	16.2
2014-05-02 22:00:00	0.123262	16
2014-05-02 22:30:00	0.123262	15.8
2014-05-02 23:00:00	0.123262	15.5
2014-05-02 23:30:00	0.123262	15.3
2014-05-03	0.123262	15
2014-05-03 00:30:00	0.122817	14.8
2014-05-03 01:00:00	0.122817	14.5
2014-05-03 01:30:00	0.122817	14.3
2014-05-03 02:00:00	0.122372	14.1
2014-05-03 02:30:00	0.122372	13.9
2014-05-03 03:00:00	0.122372	13.7
2014-05-03 03:30:00	0.122372	13.5
2014-05-03 04:00:00	0.122372	13.3
2014-05-03 04:30:00	0.122372	13.1
2014-05-03 05:00:00	0.121926	13
2014-05-03 05:30:00	0.121926	12.8
2014-05-03 06:00:00	0.121926	12.6
2014-05-03 06:30:00	0.121926	12.5
2014-05-03 07:00:00	0.121926	12.3
2014-05-03 07:30:00	0.12148	12.2
2014-05-03 08:00:00	0.12148	12.1
2014-05-03 08:30:00	0.12148	12
2014-05-03 09:00:00	0.12148	11.9
2014-05-03 09:30:00	0.12148	11.9
2014-05-03 10:00:00	0.12148	11.9
2014-05-03 10:30:00	0.12148	11.9
2014-05-03 11:00:00	0.12148	12
2014-05-03 11:30:00	0.12148	12.1
2014-05-03 12:00:00	0.12148	12.3
2014-05-03 12:30:00	0.121926	12.6
2014-05-03 13:00:00	0.121926	12.9
2014-05-03 13:30:00	0.121926	13.2
2014-05-03 14:00:00	0.121926	13.5
2014-05-03 14:30:00	0.122372	13.8
2014-05-03 15:00:00	0.122372	14.1
2014-05-03 15:30:00	0.122372	14.5
2014-05-03 16:00:00	0.122372	14.8
2014-05-03 16:30:00	0.122372	15
2014-05-03 17:00:00	0.122372	15.3
2014-05-03 17:30:00	0.122817	15.5
2014-05-03 18:00:00	0.122817	15.7
2014-05-03 18:30:00	0.122817	15.9
2014-05-03 19:00:00	0.122817	16
2014-05-03 19:30:00	0.122817	16
2014-05-03 20:00:00	0.122817	16
2014-05-03 20:30:00	0.122372	15.9
2014-05-03 21:00:00	0.122372	15.8
2014-05-03 21:30:00	0.122372	15.6
2014-05-03 22:00:00	0.122372	15.4
2014-05-03 22:30:00	0.122372	15.2
2014-05-03 23:00:00	0.122372	15
2014-05-03 23:30:00	0.122372	14.7
2014-05-04	0.121926	14.5
2014-05-04 00:30:00	0.121926	14.2
2014-05-04 01:00:00	0.121926	14
2014-05-04 01:30:00	0.12148	13.7
2014-05-04 02:00:00	0.12148	13.5
2014-05-04 02:30:00	0.12148	13.2
2014-05-04 03:00:00	0.12148	13
2014-05-04 03:30:00	0.121034	12.8
2014-05-04 04:00:00	0.121034	12.5
2014-05-04 04:30:00	0.121034	12.3
2014-05-04 05:00:00	0.121034	12
2014-05-04 05:30:00	0.121034	11.8
2014-05-04 06:00:00	0.121034	11.6
2014-05-04 06:30:00	0.120587	11.4
2014-05-04 07:00:00	0.120587	11.1
2014-05-04 07:30:00	0.120587	10.9
2014-05-04 08:00:00	0.120587	10.8
2014-05-04 08:30:00	0.120587	10.6
2014-05-04 09:00:00	0.120139	10.5
2014-05-04 09:30:00	0.120139	10.4
2014-05-04 10:00:00	0.120139	10.5
2014-05-04 10:30:00	0.120139	10.6
2014-05-04 11:00:00	0.120139	10.7
2014-05-04 11:30:00	0.120587	10.9
2014-05-04 12:00:00	0.120587	11.2
2014-05-04 12:30:00	0.120587	11.6
2014-05-04 13:00:00	0.121034	11.9
2014-05-04 13:30:00	0.121034	12.3
2014-05-04 14:00:00	0.121034	12.8
2014-05-04 14:30:00	0.121034	13.2
2014-05-04 15:00:00	0.12148	13.6
2014-05-04 15:30:00	0.12148	14.1
2014-05-04 16:00:00	0.121926	14.5
2014-05-04 16:30:00	0.121926	14.9
2014-05-04 17:00:00	0.121926	15.2
2014-05-04 17:30:00	0.121926	15.5
2014-05-04 18:00:00	0.121926	15.7
2014-05-04 18:30:00	0.122372	15.9
2014-05-04 19:00:00	0.122372	16.1
2014-05-04 19:30:00	0.122372	16.2
2014-05-04 20:00:00	0.122372	16.2
2014-05-04 20:30:00	0.121926	16.1
2014-05-04 21:00:00	0.121926	16
2014-05-04 21:30:00	0.121926	15.9
2014-05-04 22:00:00	0.121926	15.7
2014-05-04 22:30:00	0.121926	15.5
2014-05-04 23:00:00	0.121926	15.3
2014-05-04 23:30:00	0.12148	15
2014-05-05	0.12148	14.8
2014-05-05 00:30:00	0.12148	14.5
2014-05-05 01:00:00	0.12148	14.3
2014-05-05 01:30:00	0.121034	14.1
2014-05-05 02:00:00	0.121034	13.8
2014-05-05 02:30:00	0.121034	13.6
2014-05-05 03:00:00	0.121034	13.3
2014-05-05 03:30:00	0.120587	13.1
2014-05-05 04:00:00	0.120587	12.8
2014-05-05 04:30:00	0.120587	12.6
2014-05-05 05:00:00	0.120139	12.4
2014-05-05 05:30:00	0.120139	12.1
2014-05-05 06:00:00	0.120139	11.9
2014-05-05 06:30:00	0.120139	11.7
2014-05-05 07:00:00	0.120139	11.5
2014-05-05 07:30:00	0.120139	11.3
2014-05-05 08:00:00	0.120139	11.1
2014-05-05 08:30:00	0.120139	11
2014-05-05 09:00:00	0.120139	10.9
2014-05-05 09:30:00	0.119692	10.9
2014-05-05 10:00:00	0.119692	11
2014-05-05 10:30:00	0.120139	11.1
2014-05-05 11:00:00	0.120139	11.3
2014-05-05 11:30:00	0.120139	11.6
2014-05-05 12:00:00	0.120139	12
2014-05-05 12:30:00	0.120139	12.4
2014-05-05 13:00:00	0.120139	12.8
2014-05-05 13:30:00	0.120587	13.3
2014-05-05 14:00:00	0.120587	13.8
2014-05-05 14:30:00	0.121034	14.3
2014-05-05 15:00:00	0.121034	14.8
2014-05-05 15:30:00	0.12148	15.3
2014-05-05 16:00:00	0.12148	15.7
2014-05-05 16:30:00	0.12148	16.1
2014-05-05 17:00:00	0.12148	16.5
2014-05-05 17:30:00	0.121926	16.8
2014-05-05 18:00:00	0.121926	17.1
2014-05-05 18:30:00	0.121926	17.3
2014-05-05 19:00:00	0.121926	17.4
2014-05-05 19:30:00	0.121926	17.4
2014-05-05 20:00:00	0.121926	17.4
2014-05-05 20:30:00	0.121926	17.3
2014-05-05 21:00:00	0.121926	17.2
2014-05-05 21:30:00	0.12148	17.1
2014-05-05 22:00:00	0.12148	16.8
2014-05-05 22:30:00	0.12148	16.6
2014-05-05 23:00:00	0.12148	16.4
2014-05-05 23:30:00	0.121034	16.1
2014-05-06	0.121034	15.9
2014-05-06 00:30:00	0.121034	15.6
2014-05-06 01:00:00	0.121034	15.3
2014-05-06 01:30:00	0.121034	15.1
2014-05-06 02:00:00	0.120587	14.8
2014-05-06 02:30:00	0.120587	14.6
2014-05-06 03:00:00	0.120587	14.4
2014-05-06 03:30:00	0.120587	14.1
2014-05-06 04:00:00	0.120139	13.9
2014-05-06 04:30:00	0.120139	13.7
2014-05-06 05:00:00	0.120139	13.5
2014-05-06 05:30:00	0.120139	13.3
2014-05-06 06:00:00	0.120139	13.1
2014-05-06 06:30:00	0.119692	13
2014-05-06 07:00:00	0.119692	12.8
2014-05-06 07:30:00	0.119692	12.7
2014-05-06 08:00:00	0.119692	12.5
2014-05-06 08:30:00	0.119692	12.4
2014-05-06 09:00:00	0.119692	12.4
2014-05-06 09:30:00	0.119692	12.4
2014-05-06 10:00:00	0.119692	12.4
2014-05-06 10:30:00	0.119692	12.6
2014-05-06 11:00:00	0.119692	12.7
2014-05-06 11:30:00	0.119692	13
2014-05-06 12:00:00	0.119692	13.3
2014-05-06 12:30:00	0.119692	13.6
2014-05-06 13:00:00	0.120139	14
2014-05-06 13:30:00	0.120139	14.4
2014-05-06 14:00:00	0.120139	14.9
2014-05-06 14:30:00	0.120139	15.3
2014-05-06 15:00:00	0.120587	15.6
2014-05-06 15:30:00	0.120587	15.9
2014-05-06 16:00:00	0.120587	16.2
2014-05-06 16:30:00	0.120587	16.5
2014-05-06 17:00:00	0.120587	16.8
2014-05-06 17:30:00	0.120587	17
2014-05-06 18:00:00	0.121034	17.2
2014-05-06 18:30:00	0.121034	17.4
2014-05-06 19:00:00	0.121034	17.4
2014-05-06 19:30:00	0.121034	17.5
2014-05-06 20:00:00	0.121034	17.5
2014-05-06 20:30:00	0.121034	17.5
2014-05-06 21:00:00	0.121034	17.4
2014-05-06 21:30:00	0.120587	17.3
2014-05-06 22:00:00	0.120587	17.2
2014-05-06 22:30:00	0.120587	17.1
2014-05-06 23:00:00	0.120587	17
2014-05-06 23:30:00	0.120587	16.8
2014-05-07	0.120587	16.7
2014-05-07 00:30:00	0.120139	16.5
2014-05-07 01:00:00	0.120139	16.3
2014-05-07 01:30:00	0.120139	16.1
2014-05-07 02:00:00	0.120139	15.9
2014-05-07 02:30:00	0.120139	15.8
2014-05-07 03:00:00	0.120139	15.6
2014-05-07 03:30:00	0.119692	15.4
2014-05-07 04:00:00	0.119692	15.2
2014-05-07 04:30:00	0.119692	15
2014-05-07 05:00:00	0.119692	14.8
2014-05-07 05:30:00	0.119692	14.6
2014-05-07 06:00:00	0.119692	14.4
2014-05-07 06:30:00	0.119244	14.2
2014-05-07 07:00:00	0.119244	14
2014-05-07 07:30:00	0.119244	13.9
2014-05-07 08:00:00	0.119244	13.7
2014-05-07 08:30:00	0.119244	13.6
2014-05-07 09:00:00	0.118795	13.5
2014-05-07 09:30:00	0.118795	13.5
2014-05-07 10:00:00	0.118795	13.6
2014-05-07 10:30:00	0.118795	13.7
2014-05-07 11:00:00	0.118795	13.9
2014-05-07 11:30:00	0.118795	14.1
2014-05-07 12:00:00	0.118795	14.4
2014-05-07 12:30:00	0.119244	14.8
2014-05-07 13:00:00	0.119244	15.2
2014-05-07 13:30:00	0.119244	15.6
2014-05-07 14:00:00	0.119244	16.1
2014-05-07 14:30:00	0.119244	16.5
2014-05-07 15:00:00	0.119692	17
2014-05-07 15:30:00	0.119692	17.4
2014-05-07 16:00:00	0.119692	17.8
2014-05-07 16:30:00	0.119692	18.2
2014-05-07 17:00:00	0.119692	18.5
2014-05-07 17:30:00	0.119692	18.8
2014-05-07 18:00:00	0.120139	19.1
2014-05-07 18:30:00	0.120139	19.3
2014-05-07 19:00:00	0.120139	19.4
2014-05-07 19:30:00	0.120139	19.4
2014-05-07 20:00:00	0.120139	19.5
2014-05-07 20:30:00	0.120139	19.4
2014-05-07 21:00:00	0.120139	19.4
2014-05-07 21:30:00	0.120139	19.3
2014-05-07 22:00:00	0.120139	19.1
2014-05-07 22:30:00	0.120139	19
2014-05-07 23:00:00	0.120139	18.8
2014-05-07 23:30:00	0.119692	18.6
2014-05-08	0.119692	18.5
2014-05-08 00:30:00	0.119692	18.3
2014-05-08 01:00:00	0.119692	18.1
2014-05-08 01:30:00	0.119692	17.9
2014-05-08 02:00:00	0.119692	17.7
2014-05-08 02:30:00	0.119692	17.5
2014-05-08 03:00:00	0.119244	17.3
2014-05-08 03:30:00	0.119244	17.1
2014-05-08 04:00:00	0.119244	16.9
2014-05-08 04:30:00	0.119244	16.8
2014-05-08 05:00:00	0.118795	16.6
2014-05-08 05:30:00	0.118795	16.5
2014-05-08 06:00:00	0.118795	16.4
2014-05-08 06:30:00	0.118795	16.2
2014-05-08 07:00:00	0.118795	16.1
2014-05-08 07:30:00	0.118795	16
2014-05-08 08:00:00	0.118795	15.9
2014-05-08 08:30:00	0.118795	15.8
2014-05-08 09:00:00	0.118795	15.7
2014-05-08 09:30:00	0.118347	15.7
2014-05-08 10:00:00	0.118347	15.8
2014-05-08 10:30:00	0.118347	15.9
2014-05-08 11:00:00	0.118347	16
2014-05-08 11:30:00	0.117898	16.2
2014-05-08 12:00:00	0.117898	16.4
2014-05-08 12:30:00	0.117898	16.7
2014-05-08 13:00:00	0.117898	17
2014-05-08 13:30:00	0.117898	17.3
2014-05-08 14:00:00	0.117898	17.7
2014-05-08 14:30:00	0.118347	18.1
2014-05-08 15:00:00	0.118347	18.4
2014-05-08 15:30:00	0.118347	18.8
2014-05-08 16:00:00	0.118347	19.1
2014-05-08 16:30:00	0.118347	19.4
2014-05-08 17:00:00	0.118795	19.6
2014-05-08 17:30:00	0.118795	19.8
2014-05-08 18:00:00	0.118795	20
2014-05-08 18:30:00	0.118795	20.1
2014-05-08 19:00:00	0.118795	20.2
2014-05-08 19:30:00	0.118795	20.3
2014-05-08 20:00:00	0.118795	20.3
2014-05-08 20:30:00	0.118795	20.2
2014-05-08 21:00:00	0.118795	20.2
2014-05-08 21:30:00	0.118795	20.1
2014-05-08 22:00:00	0.118795	20
2014-05-08 22:30:00	0.118795	19.8
2014-05-08 23:00:00	0.118795	19.7
2014-05-08 23:30:00	0.118795	19.6
2014-05-09	0.118795	19.4
2014-05-09 00:30:00	0.118795	19.3
2014-05-09 01:00:00	0.118795	19.2
2014-05-09 01:30:00	0.118795	19.1
2014-05-09 02:00:00	0.118795	18.9
2014-05-09 02:30:00	0.118347	18.8
2014-05-09 03:00:00	0.118347	18.6
2014-05-09 03:30:00	0.118347	18.5
2014-05-09 04:00:00	0.118347	18.4
2014-05-09 04:30:00	0.117898	18.2
2014-05-09 05:00:00	0.117898	18.1
2014-05-09 05:30:00	0.117898	17.9
2014-05-09 06:00:00	0.117898	17.8
2014-05-09 06:30:00	0.117898	17.6
2014-05-09 07:00:00	0.117898	17.4
2014-05-09 07:30:00	0.117898	17.3
2014-05-09 08:00:00	0.117898	17.1
2014-05-09 08:30:00	0.117448	16.9
2014-05-09 09:00:00	0.117898	16.8
2014-05-09 09:30:00	0.117448	16.6
2014-05-09 10:00:00	0.117448	16.5
2014-05-09 10:30:00	0.117448	16.4
2014-05-09 11:00:00	0.117448	16.3
2014-05-09 11:30:00	0.117448	16.3
2014-05-09 12:00:00	0.117448	16.2
2014-05-09 12:30:00	0.117448	16.1
2014-05-09 13:00:00	0.117448	16.1
2014-05-09 13:30:00	0.117448	16
2014-05-09 14:00:00	0.117448	16
2014-05-09 14:30:00	0.117448	15.9
2014-05-09 15:00:00	0.117898	15.8
2014-05-09 15:30:00	0.117448	15.8
2014-05-09 16:00:00	0.117448	15.7
2014-05-09 16:30:00	0.116998	15.5
2014-05-09 17:00:00	0.116998	15.4
2014-05-09 17:30:00	0.116998	15.3
2014-05-09 18:00:00	0.116998	15.2
2014-05-09 18:30:00	0.116998	15
2014-05-09 19:00:00	0.116998	14.9
2014-05-09 19:30:00	0.116548	14.7
2014-05-09 20:00:00	0.116548	14.6
2014-05-09 20:30:00	0.116548	14.5
2014-05-09 21:00:00	0.116548	14.4
2014-05-09 21:30:00	0.116548	14.2
2014-05-09 22:00:00	0.116548	14.1
2014-05-09 22:30:00	0.116548	14
2014-05-09 23:00:00	0.116548	13.9
2014-05-09 23:30:00	0.116097	13.7
2014-05-10	0.116097	13.6
2014-05-10 00:30:00	0.116097	13.5
2014-05-10 01:00:00	0.115646	13.4
2014-05-10 01:30:00	0.115646	13.3
2014-05-10 02:00:00	0.115646	13.2
2014-05-10 02:30:00	0.115646	13.1
2014-05-10 03:00:00	0.115195	13
2014-05-10 03:30:00	0.115646	12.9
2014-05-10 04:00:00	0.115195	12.8
2014-05-10 04:30:00	0.115195	12.7
2014-05-10 05:00:00	0.115195	12.6
2014-05-10 05:30:00	0.115646	12.5
2014-05-10 06:00:00	0.115646	12.4
2014-05-10 06:30:00	0.115646	12.3
2014-05-10 07:00:00	0.115646	12.2
2014-05-10 07:30:00	0.115646	12
2014-05-10 08:00:00	0.115646	11.9
2014-05-10 08:30:00	0.115195	11.8
2014-05-10 09:00:00	0.115195	11.8
2014-05-10 09:30:00	0.115646	11.7
2014-05-10 10:00:00	0.115195	11.7
2014-05-10 10:30:00	0.115195	11.8
2014-05-10 11:00:00	0.115195	11.9
2014-05-10 11:30:00	0.115195	12.1
2014-05-10 12:00:00	0.115646	12.3
2014-05-10 12:30:00	0.115646	12.6
2014-05-10 13:00:00	0.115646	13
2014-05-10 13:30:00	0.115646	13.3
2014-05-10 14:00:00	0.115646	13.7
2014-05-10 14:30:00	0.115646	14.1
2014-05-10 15:00:00	0.116097	14.5
2014-05-10 15:30:00	0.116097	14.9
2014-05-10 16:00:00	0.116097	15.2
2014-05-10 16:30:00	0.116548	15.5
2014-05-10 17:00:00	0.116548	15.6
2014-05-10 17:30:00	0.116548	15.6
2014-05-10 18:00:00	0.116548	15.6
2014-05-10 18:30:00	0.116548	15.6
2014-05-10 19:00:00	0.116548	15.6
2014-05-10 19:30:00	0.116548	15.5
2014-05-10 20:00:00	0.116097	15.4
2014-05-10 20:30:00	0.116097	15.3
2014-05-10 21:00:00	0.116097	15.2
2014-05-10 21:30:00	0.116097	15
2014-05-10 22:00:00	0.116097	14.9
2014-05-10 22:30:00	0.115646	14.7
2014-05-10 23:00:00	0.115646	14.5
2014-05-10 23:30:00	0.115646	14.4
2014-05-11	0.115646	14.2
2014-05-11 00:30:00	0.115646	14
2014-05-11 01:00:00	0.115646	13.8
2014-05-11 01:30:00	0.115646	13.6
2014-05-11 02:00:00	0.115195	13.4
2014-05-11 02:30:00	0.115195	13.2
2014-05-11 03:00:00	0.115195	13
2014-05-11 03:30:00	0.115195	12.8
2014-05-11 04:00:00	0.115195	12.7
2014-05-11 04:30:00	0.115195	12.5
2014-05-11 05:00:00	0.114743	12.3
2014-05-11 05:30:00	0.114743	12.1
2014-05-11 06:00:00	0.114743	11.9
2014-05-11 06:30:00	0.114743	11.8
2014-05-11 07:00:00	0.114743	11.6
2014-05-11 07:30:00	0.114743	11.5
2014-05-11 08:00:00	0.114291	11.3
2014-05-11 08:30:00	0.114291	11.2
2014-05-11 09:00:00	0.114291	11.1
2014-05-11 09:30:00	0.114291	11.1
2014-05-11 10:00:00	0.114291	11.1
2014-05-11 10:30:00	0.114291	11.2
2014-05-11 11:00:00	0.114291	11.3
2014-05-11 11:30:00	0.114291	11.6
2014-05-11 12:00:00	0.114291	11.9
2014-05-11 12:30:00	0.114291	12.2
2014-05-11 13:00:00	0.114743	12.6
2014-05-11 13:30:00	0.114743	13.1
2014-05-11 14:00:00	0.114743	13.5
2014-05-11 14:30:00	0.114743	14
2014-05-11 15:00:00	0.115195	14.5
2014-05-11 15:30:00	0.115195	14.9
2014-05-11 16:00:00	0.115195	15.4
2014-05-11 16:30:00	0.115195	15.8
2014-05-11 17:00:00	0.115646	16.1
2014-05-11 17:30:00	0.115646	16.4
2014-05-11 18:00:00	0.115646	16.7
2014-05-11 18:30:00	0.115646	16.9
2014-05-11 19:00:00	0.115646	17
2014-05-11 19:30:00	0.115646	17.1
2014-05-11 20:00:00	0.115646	17.2
2014-05-11 20:30:00	0.115646	17.2
2014-05-11 21:00:00	0.115646	17.1
2014-05-11 21:30:00	0.115646	16.9
2014-05-11 22:00:00	0.115646	16.8
2014-05-11 22:30:00	0.115646	16.6
2014-05-11 23:00:00	0.115646	16.4
2014-05-11 23:30:00	0.115646	16.1
2014-05-12	0.115646	15.9
2014-05-12 00:30:00	0.115195	15.7
2014-05-12 01:00:00	0.115195	15.4
2014-05-12 01:30:00	0.115195	15.2
2014-05-12 02:00:00	0.115195	14.9
2014-05-12 02:30:00	0.115195	14.7
2014-05-12 03:00:00	0.114743	14.5
2014-05-12 03:30:00	0.114743	14.2
2014-05-12 04:00:00	0.114743	14
2014-05-12 04:30:00	0.114291	13.8
2014-05-12 05:00:00	0.114291	13.5
2014-05-12 05:30:00	0.114291	13.3
2014-05-12 06:00:00	0.114291	13.1
2014-05-12 06:30:00	0.114291	12.9
2014-05-12 07:00:00	0.114291	12.7
2014-05-12 07:30:00	0.114291	12.5
2014-05-12 08:00:00	0.113839	12.4
2014-05-12 08:30:00	0.113839	12.3
2014-05-12 09:00:00	0.113839	12.2
2014-05-12 09:30:00	0.113839	12.2
2014-05-12 10:00:00	0.113839	12.2
2014-05-12 10:30:00	0.113839	12.4
2014-05-12 11:00:00	0.113386	12.6
2014-05-12 11:30:00	0.113386	12.9
2014-05-12 12:00:00	0.113839	13.2
2014-05-12 12:30:00	0.113839	13.6
2014-05-12 13:00:00	0.113839	14.1
2014-05-12 13:30:00	0.113839	14.6
2014-05-12 14:00:00	0.113839	15.1
2014-05-12 14:30:00	0.114291	15.6
2014-05-12 15:00:00	0.114291	16.1
2014-05-12 15:30:00	0.114291	16.6
2014-05-12 16:00:00	0.114291	17.1
2014-05-12 16:30:00	0.114291	17.5
2014-05-12 17:00:00	0.114291	18
2014-05-12 17:30:00	0.114743	18.3
2014-05-12 18:00:00	0.114743	18.6
2014-05-12 18:30:00	0.114743	18.9
2014-05-12 19:00:00	0.115195	19
2014-05-12 19:30:00	0.115195	19.1
2014-05-12 20:00:00	0.115195	19.2
2014-05-12 20:30:00	0.115195	19.1
2014-05-12 21:00:00	0.115195	19.1
2014-05-12 21:30:00	0.115195	19
2014-05-12 22:00:00	0.115195	18.8
2014-05-12 22:30:00	0.115195	18.7
2014-05-12 23:00:00	0.115195	18.5
2014-05-12 23:30:00	0.115195	18.4
2014-05-13	0.115195	18.2
2014-05-13 00:30:00	0.115195	18
2014-05-13 01:00:00	0.115195	17.8
2014-05-13 01:30:00	0.115195	17.6
2014-05-13 02:00:00	0.115195	17.5
2014-05-13 02:30:00	0.114743	17.3
2014-05-13 03:00:00	0.114743	17.2
2014-05-13 03:30:00	0.114743	17
2014-05-13 04:00:00	0.114743	16.9
2014-05-13 04:30:00	0.114743	16.7
2014-05-13 05:00:00	0.114743	16.6
2014-05-13 05:30:00	0.114743	16.5
2014-05-13 06:00:00	0.114291	16.4
2014-05-13 06:30:00	0.114291	16.2
2014-05-13 07:00:00	0.114291	16.1
2014-05-13 07:30:00	0.114291	16
2014-05-13 08:00:00	0.114291	15.8
2014-05-13 08:30:00	0.113839	15.7
2014-05-13 09:00:00	0.113839	15.6
2014-05-13 09:30:00	0.113839	15.6
2014-05-13 10:00:00	0.113839	15.6
2014-05-13 10:30:00	0.113386	15.6
2014-05-13 11:00:00	0.113386	15.6
2014-05-13 11:30:00	0.113386	15.7
2014-05-13 12:00:00	0.113386	15.8
2014-05-13 12:30:00	0.113386	16
2014-05-13 13:00:00	0.113386	16.2
2014-05-13 13:30:00	0.113386	16.5
2014-05-13 14:00:00	0.113386	16.8
2014-05-13 14:30:00	0.113386	17.1
2014-05-13 15:00:00	0.113386	17.4
2014-05-13 15:30:00	0.113386	17.8
2014-05-13 16:00:00	0.113386	18.1
2014-05-13 16:30:00	0.113386	18.4
2014-05-13 17:00:00	0.113386	18.6
2014-05-13 17:30:00	0.113839	18.9
2014-05-13 18:00:00	0.113839	19.1
2014-05-13 18:30:00	0.113839	19.2
2014-05-13 19:00:00	0.114291	19.3
2014-05-13 19:30:00	0.114291	19.3
2014-05-13 20:00:00	0.114291	19.3
2014-05-13 20:30:00	0.114291	19.2
2014-05-13 21:00:00	0.114291	19.1
2014-05-13 21:30:00	0.114291	19
2014-05-13 22:00:00	0.114291	18.8
2014-05-13 22:30:00	0.114291	18.7
2014-05-13 23:00:00	0.114291	18.5
2014-05-13 23:30:00	0.114291	18.3
2014-05-14	0.114291	18.1
2014-05-14 00:30:00	0.113839	17.9
2014-05-14 01:00:00	0.113839	17.7
2014-05-14 01:30:00	0.113839	17.5
2014-05-14 02:00:00	0.113839	17.3
2014-05-14 02:30:00	0.113839	17.1
2014-05-14 03:00:00	0.113386	16.9
2014-05-14 03:30:00	0.113386	16.8
2014-05-14 04:00:00	0.113386	16.6
2014-05-14 04:30:00	0.113386	16.4
2014-05-14 05:00:00	0.113386	16.2
2014-05-14 05:30:00	0.113386	16.1
2014-05-14 06:00:00	0.113386	15.9
2014-05-14 06:30:00	0.113386	15.7
2014-05-14 07:00:00	0.113386	15.6
2014-05-14 07:30:00	0.113386	15.5
2014-05-14 08:00:00	0.113386	15.4
2014-05-14 08:30:00	0.112933	15.3
2014-05-14 09:00:00	0.112933	15.2
2014-05-14 09:30:00	0.112933	15.1
2014-05-14 10:00:00	0.112933	15
2014-05-14 10:30:00	0.112933	15
2014-05-14 11:00:00	0.112479	15
2014-05-14 11:30:00	0.112479	15
2014-05-14 12:00:00	0.112479	15
2014-05-14 12:30:00	0.112479	15.1
2014-05-14 13:00:00	0.112479	15.2
2014-05-14 13:30:00	0.112479	15.2
2014-05-14 14:00:00	0.112479	15.4
2014-05-14 14:30:00	0.112479	15.5
2014-05-14 15:00:00	0.112479	15.6
2014-05-14 15:30:00	0.112479	15.8
2014-05-14 16:00:00	0.112479	16
2014-05-14 16:30:00	0.112479	16.2
2014-05-14 17:00:00	0.112479	16.4
2014-05-14 17:30:00	0.112479	16.5
2014-05-14 18:00:00	0.112479	16.6
2014-05-14 18:30:00	0.112479	16.7
2014-05-14 19:00:00	0.112479	16.8
2014-05-14 19:30:00	0.112479	16.8
2014-05-14 20:00:00	0.112479	16.8
2014-05-14 20:30:00	0.112933	16.8
2014-05-14 21:00:00	0.112933	16.7
2014-05-14 21:30:00	0.112933	16.7
2014-05-14 22:00:00	0.112479	16.5
2014-05-14 22:30:00	0.112479	16.4
2014-05-14 23:00:00	0.112479	16.2
2014-05-14 23:30:00	0.112479	16
2014-05-15	0.112479	15.8
2014-05-15 00:30:00	0.112479	15.6
2014-05-15 01:00:00	0.112479	15.4
2014-05-15 01:30:00	0.112479	15.2
2014-05-15 02:00:00	0.112479	15.1
2014-05-15 02:30:00	0.112025	14.9
2014-05-15 03:00:00	0.112025	14.7
2014-05-15 03:30:00	0.112025	14.6
2014-05-15 04:00:00	0.112025	14.4
2014-05-15 04:30:00	0.112025	14.2
2014-05-15 05:00:00	0.112025	14.1
2014-05-15 05:30:00	0.112025	13.9
2014-05-15 06:00:00	0.112025	13.8
2014-05-15 06:30:00	0.111571	13.6
2014-05-15 07:00:00	0.111571	13.5
2014-05-15 07:30:00	0.111571	13.3
2014-05-15 08:00:00	0.111571	13.2
2014-05-15 08:30:00	0.111571	13.1
2014-05-15 09:00:00	0.111571	13
2014-05-15 09:30:00	0.111571	13
2014-05-15 10:00:00	0.111116	13
2014-05-15 10:30:00	0.111116	13.1
2014-05-15 11:00:00	0.111116	13.2
2014-05-15 11:30:00	0.111116	13.4
2014-05-15 12:00:00	0.111116	13.7
2014-05-15 12:30:00	0.111116	14
2014-05-15 13:00:00	0.111116	14.3
2014-05-15 13:30:00	0.111116	14.6
2014-05-15 14:00:00	0.111116	15
2014-05-15 14:30:00	0.111116	15.4
2014-05-15 15:00:00	0.111571	15.8
2014-05-15 15:30:00	0.111571	16.2
2014-05-15 16:00:00	0.111571	16.5
2014-05-15 16:30:00	0.111571	16.9
2014-05-15 17:00:00	0.111571	17.2
2014-05-15 17:30:00	0.111571	17.5
2014-05-15 18:00:00	0.111571	17.8
2014-05-15 18:30:00	0.111571	18
2014-05-15 19:00:00	0.112025	18.2
2014-05-15 19:30:00	0.112025	18.3
2014-05-15 20:00:00	0.112025	18.4
2014-05-15 20:30:00	0.112025	18.4
2014-05-15 21:00:00	0.112025	18.3
2014-05-15 21:30:00	0.112025	18.2
2014-05-15 22:00:00	0.112479	18.1
2014-05-15 22:30:00	0.112025	17.9
2014-05-15 23:00:00	0.112025	17.7
2014-05-15 23:30:00	0.112025	17.5
2014-05-16	0.112025	17.3
2014-05-16 00:30:00	0.112025	17.1
2014-05-16 01:00:00	0.112025	16.9
2014-05-16 01:30:00	0.112025	16.7
2014-05-16 02:00:00	0.112025	16.5
2014-05-16 02:30:00	0.112025	16.4
2014-05-16 03:00:00	0.111571	16.2
2014-05-16 03:30:00	0.111571	16
2014-05-16 04:00:00	0.111571	15.8
2014-05-16 04:30:00	0.111571	15.7
2014-05-16 05:00:00	0.111571	15.5
2014-05-16 05:30:00	0.111571	15.4
2014-05-16 06:00:00	0.111571	15.2
2014-05-16 06:30:00	0.111116	15.1
2014-05-16 07:00:00	0.111116	14.9
2014-05-16 07:30:00	0.111116	14.8
2014-05-16 08:00:00	0.111116	14.6
2014-05-16 08:30:00	0.111116	14.5
2014-05-16 09:00:00	0.111116	14.5
2014-05-16 09:30:00	0.110661	14.5
2014-05-16 10:00:00	0.110661	14.5
2014-05-16 10:30:00	0.110661	14.6
2014-05-16 11:00:00	0.110661	14.8
2014-05-16 11:30:00	0.110206	15.1
2014-05-16 12:00:00	0.110206	15.3
2014-05-16 12:30:00	0.110206	15.7
2014-05-16 13:00:00	0.110206	16
2014-05-16 13:30:00	0.110206	16.4
2014-05-16 14:00:00	0.110206	16.8
2014-05-16 14:30:00	0.110206	17.3
2014-05-16 15:00:00	0.110206	17.7
2014-05-16 15:30:00	0.110206	18.1
2014-05-16 16:00:00	0.110661	18.5
2014-05-16 16:30:00	0.110661	18.8
2014-05-16 17:00:00	0.111116	19
2014-05-16 17:30:00	0.111116	19.2
2014-05-16 18:00:00	0.111116	19.4
2014-05-16 18:30:00	0.111116	19.4
2014-05-16 19:00:00	0.111116	19.5
2014-05-16 19:30:00	0.111116	19.6
2014-05-16 20:00:00	0.111116	19.6
2014-05-16 20:30:00	0.111116	19.5
2014-05-16 21:00:00	0.111571	19.5
2014-05-16 21:30:00	0.111571	19.4
2014-05-16 22:00:00	0.111571	19.2
2014-05-16 22:30:00	0.111571	19.1
2014-05-16 23:00:00	0.111116	18.9
2014-05-16 23:30:00	0.111116	18.7
2014-05-17	0.111116	18.5
2014-05-17 00:30:00	0.111116	18.4
2014-05-17 01:00:00	0.111116	18.2
2014-05-17 01:30:00	0.111116	18
2014-05-17 02:00:00	0.111116	17.9
2014-05-17 02:30:00	0.111116	17.7
2014-05-17 03:00:00	0.111116	17.5
2014-05-17 03:30:00	0.111116	17.4
2014-05-17 04:00:00	0.111116	17.2
2014-05-17 04:30:00	0.111116	17.1
2014-05-17 05:00:00	0.110661	16.9
2014-05-17 05:30:00	0.110661	16.8
2014-05-17 06:00:00	0.110661	16.6
2014-05-17 06:30:00	0.110661	16.5
2014-05-17 07:00:00	0.110661	16.3
2014-05-17 07:30:00	0.110206	16.2
2014-05-17 08:00:00	0.110206	16.1
2014-05-17 08:30:00	0.110206	15.9
2014-05-17 09:00:00	0.110206	15.9
2014-05-17 09:30:00	0.10975	15.8
2014-05-17 10:00:00	0.10975	15.9
2014-05-17 10:30:00	0.109294	15.9
2014-05-17 11:00:00	0.109294	16
2014-05-17 11:30:00	0.109294	16.2
2014-05-17 12:00:00	0.109294	16.4
2014-05-17 12:30:00	0.109294	16.7
2014-05-17 13:00:00	0.108837	16.9
2014-05-17 13:30:00	0.109294	17.1
2014-05-17 14:00:00	0.109294	17.4
2014-05-17 14:30:00	0.108837	17.7
2014-05-17 15:00:00	0.109294	18
2014-05-17 15:30:00	0.109294	18.3
2014-05-17 16:00:00	0.109294	18.6
2014-05-17 16:30:00	0.109294	18.8
2014-05-17 17:00:00	0.109294	19.1
2014-05-17 17:30:00	0.109294	19.3
2014-05-17 18:00:00	0.109294	19.5
2014-05-17 18:30:00	0.10975	19.7
2014-05-17 19:00:00	0.10975	19.8
2014-05-17 19:30:00	0.110206	19.8
2014-05-17 20:00:00	0.110206	19.8
2014-05-17 20:30:00	0.110206	19.8
2014-05-17 21:00:00	0.110206	19.7
2014-05-17 21:30:00	0.110206	19.6
2014-05-17 22:00:00	0.110206	19.5
2014-05-17 22:30:00	0.110206	19.4
2014-05-17 23:00:00	0.110206	19.2
2014-05-17 23:30:00	0.110206	19.1
2014-05-18	0.110206	19
2014-05-18 00:30:00	0.110206	18.8
2014-05-18 01:00:00	0.110206	18.6
2014-05-18 01:30:00	0.110206	18.5
2014-05-18 02:00:00	0.110206	18.3
2014-05-18 02:30:00	0.110206	18.1
2014-05-18 03:00:00	0.10975	18
2014-05-18 03:30:00	0.10975	17.8
2014-05-18 04:00:00	0.10975	17.7
2014-05-18 04:30:00	0.10975	17.5
2014-05-18 05:00:00	0.10975	17.3
2014-05-18 05:30:00	0.10975	17.2
2014-05-18 06:00:00	0.10975	17
2014-05-18 06:30:00	0.10975	16.9
2014-05-18 07:00:00	0.109294	16.8
2014-05-18 07:30:00	0.109294	16.6
2014-05-18 08:00:00	0.109294	16.5
2014-05-18 08:30:00	0.109294	16.4
2014-05-18 09:00:00	0.109294	16.3
2014-05-18 09:30:00	0.108837	16.3
2014-05-18 10:00:00	0.108837	16.3
2014-05-18 10:30:00	0.10838	16.4
2014-05-18 11:00:00	0.10838	16.5
2014-05-18 11:30:00	0.10838	16.7
2014-05-18 12:00:00	0.107923	16.9
2014-05-18 12:30:00	0.107923	17.1
2014-05-18 13:00:00	0.107923	17.4
2014-05-18 13:30:00	0.107923	17.8
2014-05-18 14:00:00	0.107923	18.1
2014-05-18 14:30:00	0.107923	18.5
2014-05-18 15:00:00	0.107923	18.7
2014-05-18 15:30:00	0.107923	19
2014-05-18 16:00:00	0.107923	19.3
2014-05-18 16:30:00	0.10838	19.5
2014-05-18 17:00:00	0.10838	19.7
2014-05-18 17:30:00	0.10838	19.8
2014-05-18 18:00:00	0.108837	19.9
2014-05-18 18:30:00	0.108837	19.9
2014-05-18 19:00:00	0.108837	19.9
2014-05-18 19:30:00	0.109294	19.9
2014-05-18 20:00:00	0.109294	19.8
2014-05-18 20:30:00	0.109294	19.8
2014-05-18 21:00:00	0.109294	19.7
2014-05-18 21:30:00	0.109294	19.6
2014-05-18 22:00:00	0.109294	19.4
2014-05-18 22:30:00	0.109294	19.3
2014-05-18 23:00:00	0.109294	19.2
2014-05-18 23:30:00	0.109294	19.1
2014-05-19	0.109294	18.9
2014-05-19 00:30:00	0.109294	18.8
2014-05-19 01:00:00	0.108837	18.7
2014-05-19 01:30:00	0.108837	18.6
2014-05-19 02:00:00	0.108837	18.4
2014-05-19 02:30:00	0.108837	18.3
2014-05-19 03:00:00	0.108837	18.2
2014-05-19 03:30:00	0.108837	18.1
2014-05-19 04:00:00	0.108837	18
2014-05-19 04:30:00	0.108837	17.8
2014-05-19 05:00:00	0.108837	17.7
2014-05-19 05:30:00	0.108837	17.6
2014-05-19 06:00:00	0.108837	17.4
2014-05-19 06:30:00	0.10838	17.3
2014-05-19 07:00:00	0.10838	17.2
2014-05-19 07:30:00	0.10838	17
2014-05-19 08:00:00	0.10838	16.9
2014-05-19 08:30:00	0.107923	16.7
2014-05-19 09:00:00	0.107923	16.6
2014-05-19 09:30:00	0.107465	16.6
2014-05-19 10:00:00	0.107465	16.6
2014-05-19 10:30:00	0.107465	16.6
2014-05-19 11:00:00	0.107007	16.7
2014-05-19 11:30:00	0.107007	16.8
2014-05-19 12:00:00	0.107007	17
2014-05-19 12:30:00	0.107007	17.2
2014-05-19 13:00:00	0.107007	17.5
2014-05-19 13:30:00	0.107007	17.8
2014-05-19 14:00:00	0.107007	18.2
2014-05-19 14:30:00	0.107007	18.5
2014-05-19 15:00:00	0.107007	18.9
2014-05-19 15:30:00	0.107007	19.3
2014-05-19 16:00:00	0.107007	19.6
2014-05-19 16:30:00	0.107007	19.9
2014-05-19 17:00:00	0.107007	20.2
2014-05-19 17:30:00	0.107465	20.5
2014-05-19 18:00:00	0.107465	20.7
2014-05-19 18:30:00	0.107465	20.9
2014-05-19 19:00:00	0.107465	21.1
2014-05-19 19:30:00	0.107923	21.1
2014-05-19 20:00:00	0.107923	21.2
2014-05-19 20:30:00	0.107923	21.2
2014-05-19 21:00:00	0.107923	21.1
2014-05-19 21:30:00	0.10838	21
2014-05-19 22:00:00	0.10838	20.9
2014-05-19 22:30:00	0.10838	20.7
2014-05-19 23:00:00	0.10838	20.5
2014-05-19 23:30:00	0.10838	20.3
2014-05-20	0.10838	20
2014-05-20 00:30:00	0.10838	19.8
2014-05-20 01:00:00	0.107923	19.6
2014-05-20 01:30:00	0.107923	19.3
2014-05-20 02:00:00	0.107923	19.1
2014-05-20 02:30:00	0.107923	18.9
2014-05-20 03:00:00	0.107923	18.7
2014-05-20 03:30:00	0.107923	18.5
2014-05-20 04:00:00	0.107465	18.3
2014-05-20 04:30:00	0.107465	18.1
2014-05-20 05:00:00	0.107465	18
2014-05-20 05:30:00	0.107465	17.8
2014-05-20 06:00:00	0.107465	17.6
2014-05-20 06:30:00	0.107465	17.5
2014-05-20 07:00:00	0.107465	17.3
2014-05-20 07:30:00	0.107007	17.2
2014-05-20 08:00:00	0.107007	17.1
2014-05-20 08:30:00	0.107007	17
2014-05-20 09:00:00	0.106549	16.9
2014-05-20 09:30:00	0.106549	16.9
2014-05-20 10:00:00	0.10609	16.9
2014-05-20 10:30:00	0.10609	17
2014-05-20 11:00:00	0.10609	17.2
2014-05-20 11:30:00	0.10609	17.4
2014-05-20 12:00:00	0.10609	17.6
2014-05-20 12:30:00	0.105631	17.9
2014-05-20 13:00:00	0.105631	18.3
2014-05-20 13:30:00	0.105631	18.7
2014-05-20 14:00:00	0.105631	19
2014-05-20 14:30:00	0.105631	19.4
2014-05-20 15:00:00	0.10609	19.9
2014-05-20 15:30:00	0.10609	20.3
2014-05-20 16:00:00	0.10609	20.6
2014-05-20 16:30:00	0.10609	21
2014-05-20 17:00:00	0.10609	21.3
2014-05-20 17:30:00	0.10609	21.6
2014-05-20 18:00:00	0.106549	21.8
2014-05-20 18:30:00	0.106549	22
2014-05-20 19:00:00	0.107007	22.2
2014-05-20 19:30:00	0.107007	22.3
2014-05-20 20:00:00	0.107007	22.3
2014-05-20 20:30:00	0.107007	22.3
2014-05-20 21:00:00	0.107465	22.2
2014-05-20 21:30:00	0.107465	22.1
2014-05-20 22:00:00	0.107465	22
2014-05-20 22:30:00	0.107465	21.9
2014-05-20 23:00:00	0.107465	21.7
2014-05-20 23:30:00	0.107465	21.5
2014-05-21	0.107465	21.3
2014-05-21 00:30:00	0.107465	21.2
2014-05-21 01:00:00	0.107007	21
2014-05-21 01:30:00	0.107465	20.8
2014-05-21 02:00:00	0.107007	20.6
2014-05-21 02:30:00	0.107007	20.5
2014-05-21 03:00:00	0.107007	20.3
2014-05-21 03:30:00	0.107007	20.2
2014-05-21 04:00:00	0.107007	20
2014-05-21 04:30:00	0.107007	19.8
2014-05-21 05:00:00	0.107007	19.7
2014-05-21 05:30:00	0.107007	19.5
2014-05-21 06:00:00	0.107007	19.4
2014-05-21 06:30:00	0.107007	19.2
2014-05-21 07:00:00	0.107007	19
2014-05-21 07:30:00	0.106549	18.9
2014-05-21 08:00:00	0.106549	18.7
2014-05-21 08:30:00	0.10609	18.6
2014-05-21 09:00:00	0.10609	18.5
2014-05-21 09:30:00	0.105631	18.4
2014-05-21 10:00:00	0.105171	18.4
2014-05-21 10:30:00	0.105171	18.5
2014-05-21 11:00:00	0.105171	18.6
2014-05-21 11:30:00	0.105171	18.8
2014-05-21 12:00:00	0.105171	19
2014-05-21 12:30:00	0.104711	19.2
2014-05-21 13:00:00	0.104711	19.5
2014-05-21 13:30:00	0.104711	19.8
2014-05-21 14:00:00	0.104711	20.2
2014-05-21 14:30:00	0.104711	20.5
2014-05-21 15:00:00	0.104711	20.8
2014-05-21 15:30:00	0.104711	21.2
2014-05-21 16:00:00	0.104711	21.5
2014-05-21 16:30:00	0.105171	21.8
2014-05-21 17:00:00	0.105171	22.1
2014-05-21 17:30:00	0.105171	22.3
2014-05-21 18:00:00	0.105171	22.5
2014-05-21 18:30:00	0.105171	22.7
2014-05-21 19:00:00	0.105631	22.9
2014-05-21 19:30:00	0.105631	23
2014-05-21 20:00:00	0.105631	23
2014-05-21 20:30:00	0.10609	23
2014-05-21 21:00:00	0.10609	22.9
2014-05-21 21:30:00	0.10609	22.9
2014-05-21 22:00:00	0.10609	22.7
2014-05-21 22:30:00	0.10609	22.6
2014-05-21 23:00:00	0.10609	22.4
2014-05-21 23:30:00	0.10609	22.3
2014-05-22	0.10609	22.1
2014-05-22 00:30:00	0.10609	21.9
2014-05-22 01:00:00	0.10609	21.8
2014-05-22 01:30:00	0.10609	21.6
2014-05-22 02:00:00	0.10609	21.4
2014-05-22 02:30:00	0.10609	21.2
2014-05-22 03:00:00	0.10609	21.1
2014-05-22 03:30:00	0.10609	20.9
2014-05-22 04:00:00	0.10609	20.7
2014-05-22 04:30:00	0.10609	20.6
2014-05-22 05:00:00	0.10609	20.4
2014-05-22 05:30:00	0.10609	20.3
2014-05-22 06:00:00	0.105631	20.1
2014-05-22 06:30:00	0.105631	20
2014-05-22 07:00:00	0.105631	19.8
2014-05-22 07:30:00	0.105171	19.7
2014-05-22 08:00:00	0.105171	19.6
2014-05-22 08:30:00	0.105171	19.4
2014-05-22 09:00:00	0.104711	19.3
2014-05-22 09:30:00	0.104711	19.3
2014-05-22 10:00:00	0.104251	19.3
2014-05-22 10:30:00	0.104251	19.3
2014-05-22 11:00:00	0.104251	19.4
2014-05-22 11:30:00	0.104251	19.6
2014-05-22 12:00:00	0.104251	19.8
2014-05-22 12:30:00	0.10379	20
2014-05-22 13:00:00	0.10379	20.3
2014-05-22 13:30:00	0.10379	20.6
2014-05-22 14:00:00	0.10379	20.8
2014-05-22 14:30:00	0.104251	21.1
2014-05-22 15:00:00	0.104251	21.4
2014-05-22 15:30:00	0.104251	21.6
2014-05-22 16:00:00	0.104251	21.9
2014-05-22 16:30:00	0.104251	22.1
2014-05-22 17:00:00	0.104251	22.3
2014-05-22 17:30:00	0.104251	22.5
2014-05-22 18:00:00	0.104251	22.6
2014-05-22 18:30:00	0.104251	22.8
2014-05-22 19:00:00	0.104711	22.8
2014-05-22 19:30:00	0.104711	22.9
2014-05-22 20:00:00	0.104711	22.9
2014-05-22 20:30:00	0.105171	22.9
2014-05-22 21:00:00	0.105171	22.8
2014-05-22 21:30:00	0.105171	22.7
2014-05-22 22:00:00	0.105171	22.7
2014-05-22 22:30:00	0.105171	22.5
2014-05-22 23:00:00	0.105171	22.4
2014-05-22 23:30:00	0.105171	22.3
2014-05-23	0.105171	22.2
2014-05-23 00:30:00	0.105171	22
2014-05-23 01:00:00	0.105171	21.9
2014-05-23 01:30:00	0.105171	21.8
2014-05-23 02:00:00	0.105171	21.6
2014-05-23 02:30:00	0.105171	21.5
2014-05-23 03:00:00	0.105171	21.4
2014-05-23 03:30:00	0.105171	21.2
2014-05-23 04:00:00	0.105171	21.1
2014-05-23 04:30:00	0.105171	21
2014-05-23 05:00:00	0.105171	20.8
2014-05-23 05:30:00	0.105171	20.7
2014-05-23 06:00:00	0.105171	20.6
2014-05-23 06:30:00	0.105171	20.4
2014-05-23 07:00:00	0.105171	20.3
2014-05-23 07:30:00	0.105171	20.2
2014-05-23 08:00:00	0.105171	20.1
2014-05-23 08:30:00	0.105171	20
2014-05-23 09:00:00	0.105171	19.9
2014-05-23 09:30:00	0.105171	19.7
2014-05-23 10:00:00	0.105171	19.7
2014-05-23 10:30:00	0.105171	19.6
2014-05-23 11:00:00	0.105171	19.5
2014-05-23 11:30:00	0.105171	19.4
2014-05-23 12:00:00	0.105171	19.3
2014-05-23 12:30:00	0.104711	19.2
2014-05-23 13:00:00	0.104711	19.2
2014-05-23 13:30:00	0.104711	19.1
2014-05-23 14:00:00	0.104711	19.1
2014-05-23 14:30:00	0.104711	19
2014-05-23 15:00:00	0.104711	19
2014-05-23 15:30:00	0.104711	19
2014-05-23 16:00:00	0.104711	19
2014-05-23 16:30:00	0.104711	19
2014-05-23 17:00:00	0.104251	18.9
2014-05-23 17:30:00	0.104251	18.9
2014-05-23 18:00:00	0.104251	19
2014-05-23 18:30:00	0.104251	19
2014-05-23 19:00:00	0.104251	19
2014-05-23 19:30:00	0.104251	19.1
2014-05-23 20:00:00	0.104251	19.1
2014-05-23 20:30:00	0.104251	19.1
2014-05-23 21:00:00	0.104251	19
2014-05-23 21:30:00	0.104251	19
2014-05-23 22:00:00	0.104251	18.9
2014-05-23 22:30:00	0.104251	18.8
2014-05-23 23:00:00	0.104251	18.7
2014-05-23 23:30:00	0.104251	18.6
2014-05-24	0.104251	18.5
2014-05-24 00:30:00	0.104251	18.3
2014-05-24 01:00:00	0.104251	18.2
2014-05-24 01:30:00	0.104251	18.1
2014-05-24 02:00:00	0.10379	17.9
2014-05-24 02:30:00	0.10379	17.8
2014-05-24 03:00:00	0.10379	17.7
2014-05-24 03:30:00	0.10379	17.6
2014-05-24 04:00:00	0.10379	17.4
2014-05-24 04:30:00	0.10379	17.3
2014-05-24 05:00:00	0.10379	17.1
2014-05-24 05:30:00	0.10379	17
2014-05-24 06:00:00	0.10379	16.8
2014-05-24 06:30:00	0.10379	16.7
2014-05-24 07:00:00	0.103329	16.5
2014-05-24 07:30:00	0.103329	16.4
2014-05-24 08:00:00	0.103329	16.3
2014-05-24 08:30:00	0.103329	16.2
2014-05-24 09:00:00	0.103329	16.1
2014-05-24 09:30:00	0.103329	16.1
2014-05-24 10:00:00	0.102867	16.1
2014-05-24 10:30:00	0.102867	16.2
2014-05-24 11:00:00	0.102867	16.3
2014-05-24 11:30:00	0.102867	16.4
2014-05-24 12:00:00	0.102867	16.5
2014-05-24 12:30:00	0.102405	16.6
2014-05-24 13:00:00	0.102405	16.7
2014-05-24 13:30:00	0.102405	16.9
2014-05-24 14:00:00	0.102405	17.1
2014-05-24 14:30:00	0.102867	17.3
2014-05-24 15:00:00	0.102405	17.4
2014-05-24 15:30:00	0.102867	17.6
2014-05-24 16:00:00	0.102867	17.7
2014-05-24 16:30:00	0.102867	17.8
2014-05-24 17:00:00	0.102867	17.9
2014-05-24 17:30:00	0.102867	18
2014-05-24 18:00:00	0.102867	18.1
2014-05-24 18:30:00	0.102867	18.1
2014-05-24 19:00:00	0.102867	18.1
2014-05-24 19:30:00	0.102867	18.1
2014-05-24 20:00:00	0.102867	18
2014-05-24 20:30:00	0.102867	17.9
2014-05-24 21:00:00	0.102867	17.9
2014-05-24 21:30:00	0.103329	17.8
2014-05-24 22:00:00	0.102867	17.7
2014-05-24 22:30:00	0.103329	17.6
2014-05-24 23:00:00	0.102867	17.5
2014-05-24 23:30:00	0.102867	17.4
2014-05-25	0.102867	17.3
2014-05-25 00:30:00	0.102867	17.2
2014-05-25 01:00:00	0.102867	17.1
2014-05-25 01:30:00	0.102867	17
2014-05-25 02:00:00	0.102867	16.9
2014-05-25 02:30:00	0.102867	16.8
2014-05-25 03:00:00	0.102867	16.6
2014-05-25 03:30:00	0.102867	16.5
2014-05-25 04:00:00	0.102867	16.4
2014-05-25 04:30:00	0.102867	16.3
2014-05-25 05:00:00	0.102867	16.3
2014-05-25 05:30:00	0.102867	16.2
2014-05-25 06:00:00	0.102867	16.1
2014-05-25 06:30:00	0.102405	16
2014-05-25 07:00:00	0.102405	15.9
2014-05-25 07:30:00	0.102405	15.8
2014-05-25 08:00:00	0.102405	15.7
2014-05-25 08:30:00	0.102405	15.6
2014-05-25 09:00:00	0.101943	15.5
2014-05-25 09:30:00	0.101943	15.5
2014-05-25 10:00:00	0.101943	15.5
2014-05-25 10:30:00	0.101481	15.5
2014-05-25 11:00:00	0.101481	15.6
2014-05-25 11:30:00	0.101481	15.8
2014-05-25 12:00:00	0.101481	16
2014-05-25 12:30:00	0.101481	16.2
2014-05-25 13:00:00	0.101481	16.5
2014-05-25 13:30:00	0.101481	16.8
2014-05-25 14:00:00	0.101481	17.1
2014-05-25 14:30:00	0.101481	17.4
2014-05-25 15:00:00	0.101481	17.7
2014-05-25 15:30:00	0.101481	18
2014-05-25 16:00:00	0.101481	18.3
2014-05-25 16:30:00	0.101943	18.6
2014-05-25 17:00:00	0.101943	18.8
2014-05-25 17:30:00	0.101943	19.1
2014-05-25 18:00:00	0.101943	19.3
2014-05-25 18:30:00	0.102405	19.4
2014-05-25 19:00:00	0.102405	19.5
2014-05-25 19:30:00	0.102405	19.6
2014-05-25 20:00:00	0.102405	19.6
2014-05-25 20:30:00	0.102405	19.6
2014-05-25 21:00:00	0.102405	19.6
2014-05-25 21:30:00	0.102405	19.5
2014-05-25 22:00:00	0.102867	19.3
2014-05-25 22:30:00	0.102405	19.2
2014-05-25 23:00:00	0.102405	19
2014-05-25 23:30:00	0.102405	18.8
2014-05-26	0.102405	18.6
2014-05-26 00:30:00	0.102405	18.4
2014-05-26 01:00:00	0.102405	18.2
2014-05-26 01:30:00	0.102405	18
2014-05-26 02:00:00	0.102405	17.8
2014-05-26 02:30:00	0.102405	17.6
2014-05-26 03:00:00	0.101943	17.4
2014-05-26 03:30:00	0.101943	17.2
2014-05-26 04:00:00	0.101943	17
2014-05-26 04:30:00	0.101943	16.8
2014-05-26 05:00:00	0.101943	16.6
2014-05-26 05:30:00	0.101943	16.4
2014-05-26 06:00:00	0.101943	16.2
2014-05-26 06:30:00	0.101943	16.1
2014-05-26 07:00:00	0.101481	15.9
2014-05-26 07:30:00	0.101481	15.7
2014-05-26 08:00:00	0.101481	15.6
2014-05-26 08:30:00	0.101018	15.4
2014-05-26 09:00:00	0.101018	15.3
2014-05-26 09:30:00	0.101018	15.3
2014-05-26 10:00:00	0.101018	15.3
2014-05-26 10:30:00	0.101018	15.4
2014-05-26 11:00:00	0.101018	15.5
2014-05-26 11:30:00	0.101018	15.7
2014-05-26 12:00:00	0.100554	16
2014-05-26 12:30:00	0.100554	16.2
2014-05-26 13:00:00	0.100554	16.5
2014-05-26 13:30:00	0.101018	16.9
2014-05-26 14:00:00	0.101018	17.2
2014-05-26 14:30:00	0.101018	17.6
2014-05-26 15:00:00	0.101018	18
2014-05-26 15:30:00	0.101018	18.3
2014-05-26 16:00:00	0.101018	18.6
2014-05-26 16:30:00	0.101018	18.9
2014-05-26 17:00:00	0.101481	19.2
2014-05-26 17:30:00	0.101481	19.5
2014-05-26 18:00:00	0.101481	19.7
2014-05-26 18:30:00	0.101481	19.9
2014-05-26 19:00:00	0.101481	20
2014-05-26 19:30:00	0.101943	20.1
2014-05-26 20:00:00	0.101943	20.2
2014-05-26 20:30:00	0.101943	20.2
2014-05-26 21:00:00	0.101943	20.2
2014-05-26 21:30:00	0.101943	20.1
2014-05-26 22:00:00	0.101943	20
2014-05-26 22:30:00	0.101943	19.9
2014-05-26 23:00:00	0.101943	19.7
2014-05-26 23:30:00	0.101943	19.6
2014-05-27	0.101943	19.4
2014-05-27 00:30:00	0.101943	19.3
2014-05-27 01:00:00	0.101943	19.1
2014-05-27 01:30:00	0.101943	18.9
2014-05-27 02:00:00	0.101943	18.7
2014-05-27 02:30:00	0.101943	18.6
2014-05-27 03:00:00	0.101481	18.4
2014-05-27 03:30:00	0.101481	18.2
2014-05-27 04:00:00	0.101481	18.1
2014-05-27 04:30:00	0.101481	17.9
2014-05-27 05:00:00	0.101481	17.8
2014-05-27 05:30:00	0.101481	17.6
2014-05-27 06:00:00	0.101481	17.4
2014-05-27 06:30:00	0.101481	17.3
2014-05-27 07:00:00	0.101018	17.2
2014-05-27 07:30:00	0.101018	17
2014-05-27 08:00:00	0.101018	16.9
2014-05-27 08:30:00	0.101018	16.8
2014-05-27 09:00:00	0.100554	16.8
2014-05-27 09:30:00	0.100554	16.7
2014-05-27 10:00:00	0.100554	16.7
2014-05-27 10:30:00	0.100554	16.8
2014-05-27 11:00:00	0.100554	16.9
2014-05-27 11:30:00	0.100091	17.1
2014-05-27 12:00:00	0.100091	17.3
2014-05-27 12:30:00	0.100091	17.6
2014-05-27 13:00:00	0.100091	17.9
2014-05-27 13:30:00	0.100091	18.3
2014-05-27 14:00:00	0.100554	18.7
2014-05-27 14:30:00	0.100554	19.1
2014-05-27 15:00:00	0.100554	19.5
2014-05-27 15:30:00	0.100554	19.9
2014-05-27 16:00:00	0.101018	20.2
2014-05-27 16:30:00	0.101018	20.6
2014-05-27 17:00:00	0.101018	20.9
2014-05-27 17:30:00	0.101018	21.2
2014-05-27 18:00:00	0.101018	21.5
2014-05-27 18:30:00	0.101481	21.7
2014-05-27 19:00:00	0.101481	21.9
2014-05-27 19:30:00	0.101481	22
2014-05-27 20:00:00	0.101481	22.1
2014-05-27 20:30:00	0.101943	22.1
2014-05-27 21:00:00	0.101943	22.1
2014-05-27 21:30:00	0.101943	22
2014-05-27 22:00:00	0.101943	21.9
2014-05-27 22:30:00	0.101943	21.7
2014-05-27 23:00:00	0.101943	21.6
2014-05-27 23:30:00	0.101943	21.4
2014-05-28	0.101943	21.2
2014-05-28 00:30:00	0.101943	21
2014-05-28 01:00:00	0.101943	20.8
2014-05-28 01:30:00	0.101481	20.7
2014-05-28 02:00:00	0.101481	20.5
2014-05-28 02:30:00	0.101481	20.3
2014-05-28 03:00:00	0.101481	20.2
2014-05-28 03:30:00	0.101481	20
2014-05-28 04:00:00	0.101481	19.8
2014-05-28 04:30:00	0.101481	19.7
2014-05-28 05:00:00	0.101481	19.5
2014-05-28 05:30:00	0.101481	19.4
2014-05-28 06:00:00	0.101481	19.2
2014-05-28 06:30:00	0.101018	19.1
2014-05-28 07:00:00	0.101018	18.9
2014-05-28 07:30:00	0.101018	18.8
2014-05-28 08:00:00	0.100554	18.7
2014-05-28 08:30:00	0.100554	18.6
2014-05-28 09:00:00	0.100554	18.5
2014-05-28 09:30:00	0.100091	18.5
2014-05-28 10:00:00	0.100091	18.5
2014-05-28 10:30:00	0.100091	18.5
2014-05-28 11:00:00	0.100091	18.7
2014-05-28 11:30:00	0.100091	18.8
2014-05-28 12:00:00	0.100091	19.1
2014-05-28 12:30:00	0.100091	19.3
2014-05-28 13:00:00	0.100091	19.6
2014-05-28 13:30:00	0.100091	20
2014-05-28 14:00:00	0.100091	20.3
2014-05-28 14:30:00	0.100091	20.6
2014-05-28 15:00:00	0.100091	21
2014-05-28 15:30:00	0.100091	21.3
2014-05-28 16:00:00	0.100554	21.6
2014-05-28 16:30:00	0.100554	21.9
2014-05-28 17:00:00	0.100554	22.1
2014-05-28 17:30:00	0.100554	22.3
2014-05-28 18:00:00	0.100554	22.5
2014-05-28 18:30:00	0.101018	22.7
2014-05-28 19:00:00	0.101018	22.9
2014-05-28 19:30:00	0.101018	23
2014-05-28 20:00:00	0.101018	23
2014-05-28 20:30:00	0.101018	23.1
2014-05-28 21:00:00	0.101481	23
2014-05-28 21:30:00	0.101481	23
2014-05-28 22:00:00	0.101481	22.9
2014-05-28 22:30:00	0.101481	22.7
2014-05-28 23:00:00	0.101481	22.6
2014-05-28 23:30:00	0.101481	22.4
2014-05-29	0.101018	22.2
2014-05-29 00:30:00	0.101018	22
2014-05-29 01:00:00	0.101018	21.8
2014-05-29 01:30:00	0.101018	21.7
2014-05-29 02:00:00	0.101018	21.5
2014-05-29 02:30:00	0.101018	21.3
2014-05-29 03:00:00	0.101018	21.2
2014-05-29 03:30:00	0.101018	21.1
2014-05-29 04:00:00	0.101018	20.9
2014-05-29 04:30:00	0.101018	20.8
2014-05-29 05:00:00	0.101018	20.6
2014-05-29 05:30:00	0.101018	20.5
2014-05-29 06:00:00	0.100554	20.4
2014-05-29 06:30:00	0.100554	20.3
2014-05-29 07:00:00	0.100554	20.1
2014-05-29 07:30:00	0.100554	20
2014-05-29 08:00:00	0.100091	19.9
2014-05-29 08:30:00	0.100091	19.8
2014-05-29 09:00:00	0.100091	19.7
2014-05-29 09:30:00	0.0996264	19.7
2014-05-29 10:00:00	0.0996264	19.7
2014-05-29 10:30:00	0.0996264	19.7
2014-05-29 11:00:00	0.0996264	19.9
2014-05-29 11:30:00	0.0996264	20.1
2014-05-29 12:00:00	0.0996264	20.3
2014-05-29 12:30:00	0.0996264	20.6
2014-05-29 13:00:00	0.0996264	20.9
2014-05-29 13:30:00	0.0996264	21.3
2014-05-29 14:00:00	0.0996264	21.6
2014-05-29 14:30:00	0.0996264	22
2014-05-29 15:00:00	0.0996264	22.3
2014-05-29 15:30:00	0.0996264	22.7
2014-05-29 16:00:00	0.100091	23
2014-05-29 16:30:00	0.100091	23.3
2014-05-29 17:00:00	0.100091	23.6
2014-05-29 17:30:00	0.100091	23.8
2014-05-29 18:00:00	0.100091	24.1
2014-05-29 18:30:00	0.100554	24.3
2014-05-29 19:00:00	0.100554	24.4
2014-05-29 19:30:00	0.100554	24.5
2014-05-29 20:00:00	0.100554	24.6
2014-05-29 20:30:00	0.101018	24.6
2014-05-29 21:00:00	0.101018	24.6
2014-05-29 21:30:00	0.101018	24.5
2014-05-29 22:00:00	0.101018	24.4
2014-05-29 22:30:00	0.101018	24.2
2014-05-29 23:00:00	0.101018	24.1
2014-05-29 23:30:00	0.101018	23.9
2014-05-30	0.101018	23.8
2014-05-30 00:30:00	0.100554	23.6
2014-05-30 01:00:00	0.100554	23.5
2014-05-30 01:30:00	0.100554	23.3
2014-05-30 02:00:00	0.100554	23.2
2014-05-30 02:30:00	0.100554	23
2014-05-30 03:00:00	0.100554	22.9
2014-05-30 03:30:00	0.100554	22.7
2014-05-30 04:00:00	0.100554	22.6
2014-05-30 04:30:00	0.100554	22.4
2014-05-30 05:00:00	0.100554	22.3
2014-05-30 05:30:00	0.100554	22.2
2014-05-30 06:00:00	0.100554	22
2014-05-30 06:30:00	0.100091	21.9
2014-05-30 07:00:00	0.100091	21.8
2014-05-30 07:30:00	0.100091	21.7
2014-05-30 08:00:00	0.100091	21.6
2014-05-30 08:30:00	0.0996264	21.5
2014-05-30 09:00:00	0.0996264	21.4
2014-05-30 09:30:00	0.0996264	21.3
2014-05-30 10:00:00	0.0991619	21.3
2014-05-30 10:30:00	0.0991619	21.3
2014-05-30 11:00:00	0.0991619	21.4
2014-05-30 11:30:00	0.0991619	21.5
2014-05-30 12:00:00	0.0991619	21.7
2014-05-30 12:30:00	0.0991619	21.8
2014-05-30 13:00:00	0.0991619	22
2014-05-30 13:30:00	0.0991619	22.2
2014-05-30 14:00:00	0.0991619	22.5
2014-05-30 14:30:00	0.0991619	22.7
2014-05-30 15:00:00	0.0991619	22.9
2014-05-30 15:30:00	0.0991619	23
2014-05-30 16:00:00	0.0991619	23.2
2014-05-30 16:30:00	0.0991619	23.3
2014-05-30 17:00:00	0.0991619	23.4
2014-05-30 17:30:00	0.0991619	23.5
2014-05-30 18:00:00	0.0991619	23.7
2014-05-30 18:30:00	0.0996264	23.8
2014-05-30 19:00:00	0.0996264	23.8
2014-05-30 19:30:00	0.0996264	23.9
2014-05-30 20:00:00	0.0996264	23.9
2014-05-30 20:30:00	0.0996264	23.8
2014-05-30 21:00:00	0.0996264	23.8
2014-05-30 21:30:00	0.0996264	23.7
2014-05-30 22:00:00	0.0996264	23.6
2014-05-30 22:30:00	0.0996264	23.5
2014-05-30 23:00:00	0.0996264	23.4
2014-05-30 23:30:00	0.0996264	23.3
2014-05-31	0.0996264	23.1
2014-05-31 00:30:00	0.0996264	23
2014-05-31 01:00:00	0.0996264	22.8
2014-05-31 01:30:00	0.0996264	22.7
2014-05-31 02:00:00	0.0996264	22.5
2014-05-31 02:30:00	0.0996264	22.3
2014-05-31 03:00:00	0.0996264	22.2
2014-05-31 03:30:00	0.0991619	22
2014-05-31 04:00:00	0.0991619	21.8
2014-05-31 04:30:00	0.0991619	21.6
2014-05-31 05:00:00	0.0991619	21.5
2014-05-31 05:30:00	0.0991619	21.3
2014-05-31 06:00:00	0.0991619	21.2
2014-05-31 06:30:00	0.0991619	21
2014-05-31 07:00:00	0.0991619	20.9
2014-05-31 07:30:00	0.0991619	20.8
2014-05-31 08:00:00	0.098697	20.6
2014-05-31 08:30:00	0.098697	20.5
2014-05-31 09:00:00	0.098697	20.4
2014-05-31 09:30:00	0.0982317	20.4
2014-05-31 10:00:00	0.0982317	20.4
2014-05-31 10:30:00	0.0982317	20.4
2014-05-31 11:00:00	0.0982317	20.5
2014-05-31 11:30:00	0.0982317	20.6
2014-05-31 12:00:00	0.0982317	20.7
2014-05-31 12:30:00	0.0982317	20.9
2014-05-31 13:00:00	0.0982317	21.1
2014-05-31 13:30:00	0.0982317	21.3
2014-05-31 14:00:00	0.0982317	21.5
2014-05-31 14:30:00	0.0982317	21.8
2014-05-31 15:00:00	0.0982317	22.1
2014-05-31 15:30:00	0.098697	22.4
2014-05-31 16:00:00	0.098697	22.7
2014-05-31 16:30:00	0.098697	23
2014-05-31 17:00:00	0.098697	23.2
2014-05-31 17:30:00	0.098697	23.4
2014-05-31 18:00:00	0.098697	23.6
2014-05-31 18:30:00	0.0991619	23.8
2014-05-31 19:00:00	0.0991619	24
2014-05-31 19:30:00	0.0991619	24.1
2014-05-31 20:00:00	0.0991619	24.2
2014-05-31 20:30:00	0.0991619	24.2
2014-05-31 21:00:00	0.0991619	24.2
2014-05-31 21:30:00	0.0991619	24.1
2014-05-31 22:00:00	0.0991619	24.1
2014-05-31 22:30:00	0.0991619	23.9
2014-05-31 23:00:00	0.0991619	23.8
2014-05-31 23:30:00	0.0991619	23.7
2014-06-01	0.0991619	23.5
2014-06-01 00:30:00	0.0991619	23.4
2014-06-01 01:00:00	0.0991619	23.2
2014-06-01 01:30:00	0.0991619	23.1
2014-06-01 02:00:00	0.0991619	22.9
2014-06-01 02:30:00	0.0991619	22.8
2014-06-01 03:00:00	0.0991619	22.6
2014-06-01 03:30:00	0.0991619	22.4
2014-06-01 04:00:00	0.0991619	22.3
2014-06-01 04:30:00	0.098697	22.1
2014-06-01 05:00:00	0.098697	22
2014-06-01 05:30:00	0.098697	21.8
2014-06-01 06:00:00	0.098697	21.6
2014-06-01 06:30:00	0.098697	21.5
2014-06-01 07:00:00	0.098697	21.3
2014-06-01 07:30:00	0.098697	21.1
2014-06-01 08:00:00	0.098697	21
2014-06-01 08:30:00	0.0982317	20.8
2014-06-01 09:00:00	0.0982317	20.7
2014-06-01 09:30:00	0.0982317	20.7
2014-06-01 10:00:00	0.0982317	20.7
2014-06-01 10:30:00	0.0982317	20.7
2014-06-01 11:00:00	0.0977661	20.8
2014-06-01 11:30:00	0.0977661	21
2014-06-01 12:00:00	0.0977661	21.2
2014-06-01 12:30:00	0.0977661	21.4
2014-06-01 13:00:00	0.0977661	21.7
2014-06-01 13:30:00	0.0977661	22.1
2014-06-01 14:00:00	0.0982317	22.4
2014-06-01 14:30:00	0.0982317	22.8
2014-06-01 15:00:00	0.0982317	23.1
2014-06-01 15:30:00	0.0982317	23.5
2014-06-01 16:00:00	0.0982317	23.8
2014-06-01 16:30:00	0.0982317	24.2
2014-06-01 17:00:00	0.0982317	24.4
2014-06-01 17:30:00	0.098697	24.7
2014-06-01 18:00:00	0.098697	24.9
2014-06-01 18:30:00	0.098697	25.1
2014-06-01 19:00:00	0.098697	25.2
2014-06-01 19:30:00	0.098697	25.3
2014-06-01 20:00:00	0.0991619	25.3
2014-06-01 20:30:00	0.0991619	25.4
2014-06-01 21:00:00	0.0991619	25.3
2014-06-01 21:30:00	0.0991619	25.2
2014-06-01 22:00:00	0.0991619	25.2
2014-06-01 22:30:00	0.0991619	25.1
2014-06-01 23:00:00	0.0991619	24.9
2014-06-01 23:30:00	0.0991619	24.8
2014-06-02	0.0991619	24.6
2014-06-02 00:30:00	0.098697	24.5
2014-06-02 01:00:00	0.098697	24.3
2014-06-02 01:30:00	0.098697	24.2
2014-06-02 02:00:00	0.098697	24
2014-06-02 02:30:00	0.098697	23.9
2014-06-02 03:00:00	0.098697	23.7
2014-06-02 03:30:00	0.098697	23.6
2014-06-02 04:00:00	0.098697	23.4
2014-06-02 04:30:00	0.098697	23.3
2014-06-02 05:00:00	0.098697	23.2
2014-06-02 05:30:00	0.098697	23
2014-06-02 06:00:00	0.0982317	22.9
2014-06-02 06:30:00	0.0982317	22.8
2014-06-02 07:00:00	0.0982317	22.6
2014-06-02 07:30:00	0.0982317	22.5
2014-06-02 08:00:00	0.0982317	22.3
2014-06-02 08:30:00	0.0982317	22.2
2014-06-02 09:00:00	0.0982317	22.1
2014-06-02 09:30:00	0.0977661	22
2014-06-02 10:00:00	0.0977661	22
2014-06-02 10:30:00	0.0977661	21.9
2014-06-02 11:00:00	0.0977661	21.9
2014-06-02 11:30:00	0.0977661	21.9
2014-06-02 12:00:00	0.0977661	21.9
2014-06-02 12:30:00	0.0977661	22
2014-06-02 13:00:00	0.0977661	22
2014-06-02 13:30:00	0.0977661	22
2014-06-02 14:00:00	0.0977661	22.1
2014-06-02 14:30:00	0.0973	22.2
2014-06-02 15:00:00	0.0973	22.4
2014-06-02 15:30:00	0.0973	22.5
2014-06-02 16:00:00	0.0973	22.7
2014-06-02 16:30:00	0.0973	22.9
2014-06-02 17:00:00	0.0973	23
2014-06-02 17:30:00	0.0977661	23.2
2014-06-02 18:00:00	0.0977661	23.4
2014-06-02 18:30:00	0.0977661	23.5
2014-06-02 19:00:00	0.0977661	23.7
2014-06-02 19:30:00	0.0977661	23.8
2014-06-02 20:00:00	0.0977661	23.8
2014-06-02 20:30:00	0.0977661	23.9
2014-06-02 21:00:00	0.0977661	23.9
2014-06-02 21:30:00	0.0977661	23.8
2014-06-02 22:00:00	0.0977661	23.8
2014-06-02 22:30:00	0.0977661	23.7
2014-06-02 23:00:00	0.0977661	23.6
2014-06-02 23:30:00	0.0977661	23.5
2014-06-03	0.0977661	23.3
2014-06-03 00:30:00	0.0977661	23.2
2014-06-03 01:00:00	0.0977661	23
2014-06-03 01:30:00	0.0977661	22.9
2014-06-03 02:00:00	0.0977661	22.7
2014-06-03 02:30:00	0.0977661	22.6
2014-06-03 03:00:00	0.0977661	22.4
2014-06-03 03:30:00	0.0977661	22.3
2014-06-03 04:00:00	0.0977661	22.2
2014-06-03 04:30:00	0.0973	22
2014-06-03 05:00:00	0.0973	21.9
2014-06-03 05:30:00	0.0973	21.7
2014-06-03 06:00:00	0.0973	21.6
2014-06-03 06:30:00	0.0973	21.5
2014-06-03 07:00:00	0.0973	21.4
2014-06-03 07:30:00	0.0973	21.2
2014-06-03 08:00:00	0.0973	21.1
2014-06-03 08:30:00	0.0973	21.1
2014-06-03 09:00:00	0.0973	21
2014-06-03 09:30:00	0.0968336	21
2014-06-03 10:00:00	0.0968336	21
2014-06-03 10:30:00	0.0968336	21
2014-06-03 11:00:00	0.0968336	21.1
2014-06-03 11:30:00	0.0968336	21.3
2014-06-03 12:00:00	0.0968336	21.5
2014-06-03 12:30:00	0.0968336	21.7
2014-06-03 13:00:00	0.0968336	21.9
2014-06-03 13:30:00	0.0973	22.1
2014-06-03 14:00:00	0.0973	22.3
2014-06-03 14:30:00	0.0977661	22.5
2014-06-03 15:00:00	0.0982317	22.7
2014-06-03 15:30:00	0.0982317	22.7
2014-06-03 16:00:00	0.098697	22.7
2014-06-03 16:30:00	0.098697	22.5
2014-06-03 17:00:00	0.098697	22.2
2014-06-03 17:30:00	0.098697	21.9
2014-06-03 18:00:00	0.100554	21.4
2014-06-03 18:30:00	0.111571	21.1
2014-06-03 19:00:00	0.134269	20.8
2014-06-03 19:30:00	0.148874	20.5
2014-06-03 20:00:00	0.154348	20.3
2014-06-03 20:30:00	0.156855	20.1
2014-06-03 21:00:00	0.157687	19.9
2014-06-03 21:30:00	0.158103	19.8
2014-06-03 22:00:00	0.158103	19.6
2014-06-03 22:30:00	0.158103	19.4
2014-06-03 23:00:00	0.158103	19.3
2014-06-03 23:30:00	0.157687	19.1
2014-06-04	0.157687	19
2014-06-04 00:30:00	0.157271	18.8
2014-06-04 01:00:00	0.157271	18.6
2014-06-04 01:30:00	0.157271	18.5
2014-06-04 02:00:00	0.156855	18.3
2014-06-04 02:30:00	0.156855	18.2
2014-06-04 03:00:00	0.156855	18.1
2014-06-04 03:30:00	0.156438	17.9
2014-06-04 04:00:00	0.156438	17.8
2014-06-04 04:30:00	0.156438	17.6
2014-06-04 05:00:00	0.156021	17.5
2014-06-04 05:30:00	0.156021	17.4
2014-06-04 06:00:00	0.155603	17.2
2014-06-04 06:30:00	0.155603	17.1
2014-06-04 07:00:00	0.155185	16.9
2014-06-04 07:30:00	0.155185	16.8
2014-06-04 08:00:00	0.154767	16.7
2014-06-04 08:30:00	0.154767	16.6
2014-06-04 09:00:00	0.154767	16.6
2014-06-04 09:30:00	0.154767	16.7
2014-06-04 10:00:00	0.154767	16.8
2014-06-04 10:30:00	0.154348	17.1
2014-06-04 11:00:00	0.154348	17.4
2014-06-04 11:30:00	0.154767	17.7
2014-06-04 12:00:00	0.154767	18
2014-06-04 12:30:00	0.154348	18.4
2014-06-04 13:00:00	0.154348	18.8
2014-06-04 13:30:00	0.154348	19.1
2014-06-04 14:00:00	0.154348	19.4
2014-06-04 14:30:00	0.153929	19.8
2014-06-04 15:00:00	0.153929	20.1
2014-06-04 15:30:00	0.153929	20.5
2014-06-04 16:00:00	0.153929	20.8
2014-06-04 16:30:00	0.153929	21.2
2014-06-04 17:00:00	0.15351	21.5
2014-06-04 17:30:00	0.15351	21.8
2014-06-04 18:00:00	0.15351	22
2014-06-04 18:30:00	0.15309	22.2
2014-06-04 19:00:00	0.15267	22.3
2014-06-04 19:30:00	0.15267	22.4
2014-06-04 20:00:00	0.15225	22.4
2014-06-04 20:30:00	0.15225	22.3
2014-06-04 21:00:00	0.151829	22.2
2014-06-04 21:30:00	0.151408	22.1
2014-06-04 22:00:00	0.150986	21.9
2014-06-04 22:30:00	0.150986	21.7
2014-06-04 23:00:00	0.150564	21.5
2014-06-04 23:30:00	0.150564	21.3
2014-06-05	0.150142	21
2014-06-05 00:30:00	0.14972	20.8
2014-06-05 01:00:00	0.149297	20.6
2014-06-05 01:30:00	0.149297	20.4
2014-06-05 02:00:00	0.148874	20.2
2014-06-05 02:30:00	0.14845	20
2014-06-05 03:00:00	0.14845	19.9
2014-06-05 03:30:00	0.148026	19.7
2014-06-05 04:00:00	0.148026	19.5
2014-06-05 04:30:00	0.147602	19.3
2014-06-05 05:00:00	0.147602	19.2
2014-06-05 05:30:00	0.147602	19
2014-06-05 06:00:00	0.147177	18.8
2014-06-05 06:30:00	0.146752	18.7
2014-06-05 07:00:00	0.146752	18.5
2014-06-05 07:30:00	0.146326	18.4
2014-06-05 08:00:00	0.146326	18.3
2014-06-05 08:30:00	0.146326	18.2
2014-06-05 09:00:00	0.145901	18.1
2014-06-05 09:30:00	0.145901	18.1
2014-06-05 10:00:00	0.145475	18.1
2014-06-05 10:30:00	0.145475	18.1
2014-06-05 11:00:00	0.145475	18.3
2014-06-05 11:30:00	0.145048	18.4
2014-06-05 12:00:00	0.145048	18.6
2014-06-05 12:30:00	0.145048	19
2014-06-05 13:00:00	0.145048	19.4
2014-06-05 13:30:00	0.145048	19.9
2014-06-05 14:00:00	0.145048	20.4
2014-06-05 14:30:00	0.145048	20.9
2014-06-05 15:00:00	0.145475	21.5
2014-06-05 15:30:00	0.145475	22.1
2014-06-05 16:00:00	0.145475	22.6
2014-06-05 16:30:00	0.145475	23
2014-06-05 17:00:00	0.145475	23.4
2014-06-05 17:30:00	0.145475	23.8
2014-06-05 18:00:00	0.145475	24
2014-06-05 18:30:00	0.145475	24.2
2014-06-05 19:00:00	0.145475	24.3
2014-06-05 19:30:00	0.145475	24.4
2014-06-05 20:00:00	0.145475	24.4
2014-06-05 20:30:00	0.145048	24.3
2014-06-05 21:00:00	0.145048	24.2
2014-06-05 21:30:00	0.145048	24
2014-06-05 22:00:00	0.144621	23.8
2014-06-05 22:30:00	0.144194	23.6
2014-06-05 23:00:00	0.144194	23.3
2014-06-05 23:30:00	0.143766	23.1
2014-06-06	0.143766	22.9
2014-06-06 00:30:00	0.143766	22.6
2014-06-06 01:00:00	0.143339	22.4
2014-06-06 01:30:00	0.14291	22.2
2014-06-06 02:00:00	0.14291	22
2014-06-06 02:30:00	0.142482	21.8
2014-06-06 03:00:00	0.142482	21.6
2014-06-06 03:30:00	0.142482	21.4
2014-06-06 04:00:00	0.142482	21.2
2014-06-06 04:30:00	0.142053	21
2014-06-06 05:00:00	0.142053	20.8
2014-06-06 05:30:00	0.142053	20.6
2014-06-06 06:00:00	0.141623	20.3
2014-06-06 06:30:00	0.141623	20.1
2014-06-06 07:00:00	0.141194	19.8
2014-06-06 07:30:00	0.141194	19.6
2014-06-06 08:00:00	0.141194	19.4
2014-06-06 08:30:00	0.140764	19.2
2014-06-06 09:00:00	0.140764	19
2014-06-06 09:30:00	0.140764	18.9
2014-06-06 10:00:00	0.140764	18.8
2014-06-06 10:30:00	0.140764	18.8
2014-06-06 11:00:00	0.141194	18.9
2014-06-06 11:30:00	0.141194	19.1
2014-06-06 12:00:00	0.141623	19.3
2014-06-06 12:30:00	0.141623	19.6
2014-06-06 13:00:00	0.142053	19.9
2014-06-06 13:30:00	0.142482	20.2
2014-06-06 14:00:00	0.142482	20.5
2014-06-06 14:30:00	0.142482	20.8
2014-06-06 15:00:00	0.14291	21.1
2014-06-06 15:30:00	0.14291	21.4
2014-06-06 16:00:00	0.143339	21.7
2014-06-06 16:30:00	0.143339	22
2014-06-06 17:00:00	0.143766	22.3
2014-06-06 17:30:00	0.143766	22.6
2014-06-06 18:00:00	0.143766	22.8
2014-06-06 18:30:00	0.143766	23
2014-06-06 19:00:00	0.143766	23.1
2014-06-06 19:30:00	0.143766	23.1
2014-06-06 20:00:00	0.143766	23.1
2014-06-06 20:30:00	0.143766	23
2014-06-06 21:00:00	0.143766	22.9
2014-06-06 21:30:00	0.143339	22.7
2014-06-06 22:00:00	0.143339	22.4
2014-06-06 22:30:00	0.14291	22.2
2014-06-06 23:00:00	0.14291	21.9
2014-06-06 23:30:00	0.142482	21.6
2014-06-07	0.142482	21.3
2014-06-07 00:30:00	0.142053	21.1
2014-06-07 01:00:00	0.142053	20.8
2014-06-07 01:30:00	0.141623	20.5
2014-06-07 02:00:00	0.141623	20.2
2014-06-07 02:30:00	0.141194	20
2014-06-07 03:00:00	0.141194	19.7
2014-06-07 03:30:00	0.140764	19.5
2014-06-07 04:00:00	0.140764	19.2
2014-06-07 04:30:00	0.140764	19
2014-06-07 05:00:00	0.140333	18.7
2014-06-07 05:30:00	0.139902	18.5
2014-06-07 06:00:00	0.139902	18.3
2014-06-07 06:30:00	0.139902	18
2014-06-07 07:00:00	0.139902	17.8
2014-06-07 07:30:00	0.139471	17.6
2014-06-07 08:00:00	0.139471	17.5
2014-06-07 08:30:00	0.13904	17.3
2014-06-07 09:00:00	0.13904	17.3
2014-06-07 09:30:00	0.138608	17.2
2014-06-07 10:00:00	0.138608	17.3
2014-06-07 10:30:00	0.138608	17.4
2014-06-07 11:00:00	0.138608	17.6
2014-06-07 11:30:00	0.138608	17.9
2014-06-07 12:00:00	0.138175	18.3
2014-06-07 12:30:00	0.138175	18.7
2014-06-07 13:00:00	0.138175	19.1
2014-06-07 13:30:00	0.138175	19.5
2014-06-07 14:00:00	0.138175	20
2014-06-07 14:30:00	0.138175	20.5
2014-06-07 15:00:00	0.138608	20.9
2014-06-07 15:30:00	0.138608	21.3
2014-06-07 16:00:00	0.138608	21.7
2014-06-07 16:30:00	0.138608	22.1
2014-06-07 17:00:00	0.138608	22.4
2014-06-07 17:30:00	0.138608	22.6
2014-06-07 18:00:00	0.138608	22.8
2014-06-07 18:30:00	0.138608	23
2014-06-07 19:00:00	0.138608	23.1
2014-06-07 19:30:00	0.138608	23.2
2014-06-07 20:00:00	0.138608	23.2
2014-06-07 20:30:00	0.138608	23.1
2014-06-07 21:00:00	0.138608	23
2014-06-07 21:30:00	0.138175	22.9
2014-06-07 22:00:00	0.138175	22.7
2014-06-07 22:30:00	0.138175	22.5
2014-06-07 23:00:00	0.137743	22.2
2014-06-07 23:30:00	0.137743	22
2014-06-08	0.13731	21.8
2014-06-08 00:30:00	0.13731	21.6
2014-06-08 01:00:00	0.13731	21.4
2014-06-08 01:30:00	0.136877	21.2
2014-06-08 02:00:00	0.136877	21
2014-06-08 02:30:00	0.136877	20.8
2014-06-08 03:00:00	0.136877	20.6
2014-06-08 03:30:00	0.136443	20.4
2014-06-08 04:00:00	0.136443	20.2
2014-06-08 04:30:00	0.136009	20
2014-06-08 05:00:00	0.136009	19.8
2014-06-08 05:30:00	0.136009	19.6
2014-06-08 06:00:00	0.135574	19.4
2014-06-08 06:30:00	0.135574	19.2
2014-06-08 07:00:00	0.135574	19
2014-06-08 07:30:00	0.13514	18.8
2014-06-08 08:00:00	0.13514	18.6
2014-06-08 08:30:00	0.134704	18.5
2014-06-08 09:00:00	0.134704	18.4
2014-06-08 09:30:00	0.134269	18.4
2014-06-08 10:00:00	0.134269	18.5
2014-06-08 10:30:00	0.134269	18.7
2014-06-08 11:00:00	0.134269	18.9
2014-06-08 11:30:00	0.133833	19.3
2014-06-08 12:00:00	0.133833	19.6
2014-06-08 12:30:00	0.133833	20.1
2014-06-08 13:00:00	0.133833	20.5
2014-06-08 13:30:00	0.133833	21
2014-06-08 14:00:00	0.133833	21.5
2014-06-08 14:30:00	0.133833	22
2014-06-08 15:00:00	0.133833	22.5
2014-06-08 15:30:00	0.134269	23
2014-06-08 16:00:00	0.134269	23.4
2014-06-08 16:30:00	0.134269	23.9
2014-06-08 17:00:00	0.134269	24.2
2014-06-08 17:30:00	0.134269	24.5
2014-06-08 18:00:00	0.134269	24.8
2014-06-08 18:30:00	0.134269	24.9
2014-06-08 19:00:00	0.134269	25.1
2014-06-08 19:30:00	0.134269	25.1
2014-06-08 20:00:00	0.134269	25.1
2014-06-08 20:30:00	0.134269	25
2014-06-08 21:00:00	0.134269	24.8
2014-06-08 21:30:00	0.134269	24.6
2014-06-08 22:00:00	0.133833	24.4
2014-06-08 22:30:00	0.133833	24.1
2014-06-08 23:00:00	0.133397	23.8
2014-06-08 23:30:00	0.133397	23.5
2014-06-09	0.133397	23.2
2014-06-09 00:30:00	0.13296	22.9
2014-06-09 01:00:00	0.13296	22.6
2014-06-09 01:30:00	0.13296	22.3
2014-06-09 02:00:00	0.132523	22
2014-06-09 02:30:00	0.132523	21.7
2014-06-09 03:00:00	0.132086	21.5
2014-06-09 03:30:00	0.132086	21.2
2014-06-09 04:00:00	0.132086	21
2014-06-09 04:30:00	0.132086	20.7
2014-06-09 05:00:00	0.131648	20.5
2014-06-09 05:30:00	0.131648	20.2
2014-06-09 06:00:00	0.131648	20
2014-06-09 06:30:00	0.131648	19.8
2014-06-09 07:00:00	0.13121	19.6
2014-06-09 07:30:00	0.130772	19.4
2014-06-09 08:00:00	0.130772	19.2
2014-06-09 08:30:00	0.130772	19
2014-06-09 09:00:00	0.130333	18.9
2014-06-09 09:30:00	0.130333	18.9
2014-06-09 10:00:00	0.129894	19
2014-06-09 10:30:00	0.129894	19.1
2014-06-09 11:00:00	0.129454	19.3
2014-06-09 11:30:00	0.129454	19.6
2014-06-09 12:00:00	0.129454	20
2014-06-09 12:30:00	0.129454	20.4
2014-06-09 13:00:00	0.129454	20.8
2014-06-09 13:30:00	0.129454	21.3
2014-06-09 14:00:00	0.129454	21.8
2014-06-09 14:30:00	0.129454	22.3
2014-06-09 15:00:00	0.129454	22.8
2014-06-09 15:30:00	0.129454	23.2
2014-06-09 16:00:00	0.129894	23.7
2014-06-09 16:30:00	0.129894	24.1
2014-06-09 17:00:00	0.129894	24.4
2014-06-09 17:30:00	0.129894	24.8
2014-06-09 18:00:00	0.129894	25
2014-06-09 18:30:00	0.129894	25.2
2014-06-09 19:00:00	0.130333	25.3
2014-06-09 19:30:00	0.130333	25.4
2014-06-09 20:00:00	0.130333	25.4
2014-06-09 20:30:00	0.130333	25.3
2014-06-09 21:00:00	0.130333	25.2
2014-06-09 21:30:00	0.129894	25
2014-06-09 22:00:00	0.129894	24.8
2014-06-09 22:30:00	0.129894	24.5
2014-06-09 23:00:00	0.129454	24.2
2014-06-09 23:30:00	0.129454	23.9
2014-06-10	0.129454	23.6
2014-06-10 00:30:00	0.129454	23.3
2014-06-10 01:00:00	0.129454	23.1
2014-06-10 01:30:00	0.129014	22.8
2014-06-10 02:00:00	0.129014	22.5
2014-06-10 02:30:00	0.128574	22.2
2014-06-10 03:00:00	0.128574	21.9
2014-06-10 03:30:00	0.128574	21.7
2014-06-10 04:00:00	0.128134	21.4
2014-06-10 04:30:00	0.128134	21.2
2014-06-10 05:00:00	0.128134	21
2014-06-10 05:30:00	0.128134	20.7
2014-06-10 06:00:00	0.128134	20.5
2014-06-10 06:30:00	0.127693	20.3
2014-06-10 07:00:00	0.127251	20.1
2014-06-10 07:30:00	0.127251	19.9
2014-06-10 08:00:00	0.127251	19.7
2014-06-10 08:30:00	0.126809	19.6
2014-06-10 09:00:00	0.126809	19.5
2014-06-10 09:30:00	0.126367	19.5
2014-06-10 10:00:00	0.126367	19.6
2014-06-10 10:30:00	0.125925	19.7
2014-06-10 11:00:00	0.125925	19.8
2014-06-10 11:30:00	0.125925	20.1
2014-06-10 12:00:00	0.125482	20.4
2014-06-10 12:30:00	0.125482	20.7
2014-06-10 13:00:00	0.125482	21
2014-06-10 13:30:00	0.125482	21.4
2014-06-10 14:00:00	0.125482	21.9
2014-06-10 14:30:00	0.125482	22.3
2014-06-10 15:00:00	0.125482	22.7
2014-06-10 15:30:00	0.125482	23.1
2014-06-10 16:00:00	0.125482	23.4
2014-06-10 16:30:00	0.125482	23.7
2014-06-10 17:00:00	0.125482	24
2014-06-10 17:30:00	0.125925	24.2
2014-06-10 18:00:00	0.125482	24.4
2014-06-10 18:30:00	0.125925	24.5
2014-06-10 19:00:00	0.125925	24.6
2014-06-10 19:30:00	0.125925	24.7
2014-06-10 20:00:00	0.125925	24.7
2014-06-10 20:30:00	0.125925	24.7
2014-06-10 21:00:00	0.125925	24.6
2014-06-10 21:30:00	0.125925	24.4
2014-06-10 22:00:00	0.125925	24.2
2014-06-10 22:30:00	0.125925	24
2014-06-10 23:00:00	0.125925	23.7
2014-06-10 23:30:00	0.125925	23.5
2014-06-11	0.125482	23.2
2014-06-11 00:30:00	0.125482	23
2014-06-11 01:00:00	0.125482	22.8
2014-06-11 01:30:00	0.125482	22.5
2014-06-11 02:00:00	0.125039	22.3
2014-06-11 02:30:00	0.125039	22
2014-06-11 03:00:00	0.125039	21.8
2014-06-11 03:30:00	0.124595	21.5
2014-06-11 04:00:00	0.124595	21.3
2014-06-11 04:30:00	0.124595	21.1
2014-06-11 05:00:00	0.124595	20.9
2014-06-11 05:30:00	0.124595	20.6
2014-06-11 06:00:00	0.124595	20.4
2014-06-11 06:30:00	0.124151	20.2
2014-06-11 07:00:00	0.124151	20
2014-06-11 07:30:00	0.123707	19.8
2014-06-11 08:00:00	0.123707	19.6
2014-06-11 08:30:00	0.123262	19.5
2014-06-11 09:00:00	0.123262	19.4
2014-06-11 09:30:00	0.122817	19.4
2014-06-11 10:00:00	0.122372	19.5
2014-06-11 10:30:00	0.122372	19.6
2014-06-11 11:00:00	0.122372	19.8
2014-06-11 11:30:00	0.122372	20.2
2014-06-11 12:00:00	0.121926	20.5
2014-06-11 12:30:00	0.121926	20.9
2014-06-11 13:00:00	0.121926	21.4
2014-06-11 13:30:00	0.121926	21.8
2014-06-11 14:00:00	0.121926	22.3
2014-06-11 14:30:00	0.121926	22.8
[truncated: 6,834 more rows]
