# Supplementary material for: Linking diffuse radiation and ecosystem productivity of a desert steppe ecosystem
Source: PeerJ. 2020 May 5;8:e9043. doi: 10.7717/peerj.9043 (PMC7207212; doi:10.7717/peerj.9043)
Supplement: Supplemental Information 5 — VWC soil volumetric water content in units of m3 m-3, port 1, 10 cm; port 2, 30 cm; port 3, 70 cm; port 4, 120 cm; port 5, 10 cm [file peerj-08-9043-s005.xls]

## Sheet: Sheet1
yc_2_em50_3_full	Port 1	Port 1
Measurement Time	SWC	Temp
2014-05-01	0.13904	19.6
2014-05-01 00:30:00	0.13904	19.3
2014-05-01 01:00:00	0.138608	19
2014-05-01 01:30:00	0.138608	18.7
2014-05-01 02:00:00	0.138608	18.4
2014-05-01 02:30:00	0.138175	18.1
2014-05-01 03:00:00	0.138175	17.8
2014-05-01 03:30:00	0.138175	17.6
2014-05-01 04:00:00	0.138175	17.4
2014-05-01 04:30:00	0.137743	17.2
2014-05-01 05:00:00	0.137743	17
2014-05-01 05:30:00	0.137743	16.8
2014-05-01 06:00:00	0.13731	16.6
2014-05-01 06:30:00	0.13731	16.4
2014-05-01 07:00:00	0.136877	16.1
2014-05-01 07:30:00	0.136877	15.8
2014-05-01 08:00:00	0.136877	15.5
2014-05-01 08:30:00	0.136443	15.1
2014-05-01 09:00:00	0.136009	14.7
2014-05-01 09:30:00	0.136009	14.4
2014-05-01 10:00:00	0.136009	14.1
2014-05-01 10:30:00	0.136009	13.8
2014-05-01 11:00:00	0.136009	13.5
2014-05-01 11:30:00	0.136009	13.4
2014-05-01 12:00:00	0.136009	13.5
2014-05-01 12:30:00	0.136009	14
2014-05-01 13:00:00	0.136009	14.5
2014-05-01 13:30:00	0.136443	15
2014-05-01 14:00:00	0.136877	15.4
2014-05-01 14:30:00	0.136877	15.8
2014-05-01 15:00:00	0.13731	16.2
2014-05-01 15:30:00	0.13731	16.5
2014-05-01 16:00:00	0.137743	16.8
2014-05-01 16:30:00	0.137743	17
2014-05-01 17:00:00	0.138175	17.2
2014-05-01 17:30:00	0.138175	17.3
2014-05-01 18:00:00	0.138175	17.3
2014-05-01 18:30:00	0.138175	17.2
2014-05-01 19:00:00	0.138175	17
2014-05-01 19:30:00	0.138175	16.6
2014-05-01 20:00:00	0.137743	16.3
2014-05-01 20:30:00	0.137743	15.8
2014-05-01 21:00:00	0.137743	15.4
2014-05-01 21:30:00	0.13731	14.9
2014-05-01 22:00:00	0.13731	14.5
2014-05-01 22:30:00	0.13731	14
2014-05-01 23:00:00	0.136877	13.6
2014-05-01 23:30:00	0.136877	13.2
2014-05-02	0.136877	12.8
2014-05-02 00:30:00	0.136443	12.4
2014-05-02 01:00:00	0.136443	12
2014-05-02 01:30:00	0.136009	11.6
2014-05-02 02:00:00	0.136009	11.3
2014-05-02 02:30:00	0.136009	10.9
2014-05-02 03:00:00	0.136009	10.6
2014-05-02 03:30:00	0.136009	10.3
2014-05-02 04:00:00	0.135574	9.9
2014-05-02 04:30:00	0.135574	9.6
2014-05-02 05:00:00	0.135574	9.3
2014-05-02 05:30:00	0.135574	9.1
2014-05-02 06:00:00	0.13514	8.8
2014-05-02 06:30:00	0.13514	8.5
2014-05-02 07:00:00	0.13514	8.3
2014-05-02 07:30:00	0.13514	8.1
2014-05-02 08:00:00	0.13514	7.9
2014-05-02 08:30:00	0.13514	8
2014-05-02 09:00:00	0.13514	8.2
2014-05-02 09:30:00	0.135574	8.5
2014-05-02 10:00:00	0.135574	9.1
2014-05-02 10:30:00	0.136009	9.8
2014-05-02 11:00:00	0.136009	10.6
2014-05-02 11:30:00	0.136877	11.6
2014-05-02 12:00:00	0.13731	12.6
2014-05-02 12:30:00	0.137743	13.6
2014-05-02 13:00:00	0.137743	14.6
2014-05-02 13:30:00	0.138175	15.6
2014-05-02 14:00:00	0.138608	16.5
2014-05-02 14:30:00	0.13904	17.4
2014-05-02 15:00:00	0.139471	18.2
2014-05-02 15:30:00	0.139902	18.9
2014-05-02 16:00:00	0.139902	19.5
2014-05-02 16:30:00	0.140333	19.9
2014-05-02 17:00:00	0.140333	20.3
2014-05-02 17:30:00	0.140333	20.5
2014-05-02 18:00:00	0.140333	20.5
2014-05-02 18:30:00	0.140333	20.4
2014-05-02 19:00:00	0.139902	20.2
2014-05-02 19:30:00	0.139902	19.9
2014-05-02 20:00:00	0.139471	19.5
2014-05-02 20:30:00	0.139471	19
2014-05-02 21:00:00	0.13904	18.4
2014-05-02 21:30:00	0.138608	17.8
2014-05-02 22:00:00	0.138608	17.2
2014-05-02 22:30:00	0.138175	16.6
2014-05-02 23:00:00	0.137743	16.1
2014-05-02 23:30:00	0.137743	15.6
2014-05-03	0.13731	15.1
2014-05-03 00:30:00	0.13731	14.7
2014-05-03 01:00:00	0.136877	14.3
2014-05-03 01:30:00	0.136877	14
2014-05-03 02:00:00	0.136877	13.7
2014-05-03 02:30:00	0.136443	13.4
2014-05-03 03:00:00	0.136443	13.1
2014-05-03 03:30:00	0.136443	12.9
2014-05-03 04:00:00	0.136009	12.6
2014-05-03 04:30:00	0.136009	12.4
2014-05-03 05:00:00	0.136009	12.2
2014-05-03 05:30:00	0.136009	12
2014-05-03 06:00:00	0.136009	11.8
2014-05-03 06:30:00	0.136009	11.6
2014-05-03 07:00:00	0.135574	11.4
2014-05-03 07:30:00	0.135574	11.2
2014-05-03 08:00:00	0.135574	11.1
2014-05-03 08:30:00	0.135574	11.2
2014-05-03 09:00:00	0.135574	11.3
2014-05-03 09:30:00	0.135574	11.5
2014-05-03 10:00:00	0.136009	11.8
2014-05-03 10:30:00	0.136009	12.2
2014-05-03 11:00:00	0.136009	12.6
2014-05-03 11:30:00	0.136009	13.2
2014-05-03 12:00:00	0.136443	13.9
2014-05-03 12:30:00	0.136877	14.6
2014-05-03 13:00:00	0.136877	15.2
2014-05-03 13:30:00	0.13731	15.8
2014-05-03 14:00:00	0.13731	16.4
2014-05-03 14:30:00	0.13731	17
2014-05-03 15:00:00	0.137743	17.5
2014-05-03 15:30:00	0.137743	18
2014-05-03 16:00:00	0.137743	18.5
2014-05-03 16:30:00	0.137743	18.8
2014-05-03 17:00:00	0.138175	19.1
2014-05-03 17:30:00	0.138175	19.3
2014-05-03 18:00:00	0.138175	19.4
2014-05-03 18:30:00	0.138175	19.4
2014-05-03 19:00:00	0.137743	19.2
2014-05-03 19:30:00	0.137743	18.9
2014-05-03 20:00:00	0.13731	18.5
2014-05-03 20:30:00	0.13731	18
2014-05-03 21:00:00	0.136877	17.5
2014-05-03 21:30:00	0.136443	16.9
2014-05-03 22:00:00	0.136443	16.4
2014-05-03 22:30:00	0.136009	15.8
2014-05-03 23:00:00	0.136009	15.3
2014-05-03 23:30:00	0.135574	14.8
2014-05-04	0.135574	14.4
2014-05-04 00:30:00	0.13514	13.9
2014-05-04 01:00:00	0.13514	13.5
2014-05-04 01:30:00	0.134704	13.1
2014-05-04 02:00:00	0.134704	12.7
2014-05-04 02:30:00	0.134704	12.3
2014-05-04 03:00:00	0.134269	11.9
2014-05-04 03:30:00	0.134269	11.5
2014-05-04 04:00:00	0.133833	11.2
2014-05-04 04:30:00	0.133833	10.8
2014-05-04 05:00:00	0.133833	10.5
2014-05-04 05:30:00	0.133397	10.2
2014-05-04 06:00:00	0.133397	9.9
2014-05-04 06:30:00	0.133397	9.6
2014-05-04 07:00:00	0.133397	9.4
2014-05-04 07:30:00	0.13296	9.1
2014-05-04 08:00:00	0.13296	9
2014-05-04 08:30:00	0.13296	9
2014-05-04 09:00:00	0.13296	9.2
2014-05-04 09:30:00	0.13296	9.5
2014-05-04 10:00:00	0.133397	10
2014-05-04 10:30:00	0.133397	10.6
2014-05-04 11:00:00	0.133833	11.3
2014-05-04 11:30:00	0.133833	12
2014-05-04 12:00:00	0.134269	12.9
2014-05-04 12:30:00	0.134704	13.7
2014-05-04 13:00:00	0.13514	14.6
2014-05-04 13:30:00	0.135574	15.5
2014-05-04 14:00:00	0.135574	16.3
2014-05-04 14:30:00	0.136009	17.1
2014-05-04 15:00:00	0.136009	17.8
2014-05-04 15:30:00	0.136443	18.5
2014-05-04 16:00:00	0.136443	19
2014-05-04 16:30:00	0.136877	19.4
2014-05-04 17:00:00	0.136877	19.8
2014-05-04 17:30:00	0.136877	20
2014-05-04 18:00:00	0.136877	20.2
2014-05-04 18:30:00	0.136877	20.2
2014-05-04 19:00:00	0.136877	20
2014-05-04 19:30:00	0.136443	19.8
2014-05-04 20:00:00	0.136443	19.4
2014-05-04 20:30:00	0.136009	18.9
2014-05-04 21:00:00	0.136009	18.4
2014-05-04 21:30:00	0.135574	17.8
2014-05-04 22:00:00	0.13514	17.2
2014-05-04 22:30:00	0.134704	16.7
2014-05-04 23:00:00	0.134704	16.2
2014-05-04 23:30:00	0.134269	15.7
2014-05-05	0.134269	15.2
2014-05-05 00:30:00	0.134269	14.8
2014-05-05 01:00:00	0.133833	14.3
2014-05-05 01:30:00	0.133833	13.9
2014-05-05 02:00:00	0.133397	13.5
2014-05-05 02:30:00	0.133397	13.1
2014-05-05 03:00:00	0.133397	12.7
2014-05-05 03:30:00	0.13296	12.4
2014-05-05 04:00:00	0.13296	12
2014-05-05 04:30:00	0.132523	11.6
2014-05-05 05:00:00	0.132523	11.3
2014-05-05 05:30:00	0.132523	11
2014-05-05 06:00:00	0.132086	10.7
2014-05-05 06:30:00	0.132086	10.5
2014-05-05 07:00:00	0.132086	10.2
2014-05-05 07:30:00	0.132086	10
2014-05-05 08:00:00	0.131648	9.9
2014-05-05 08:30:00	0.132086	10
2014-05-05 09:00:00	0.132086	10.2
2014-05-05 09:30:00	0.132086	10.5
2014-05-05 10:00:00	0.132086	11.1
2014-05-05 10:30:00	0.132523	11.8
2014-05-05 11:00:00	0.13296	12.6
2014-05-05 11:30:00	0.133397	13.5
2014-05-05 12:00:00	0.133397	14.4
2014-05-05 12:30:00	0.133833	15.3
2014-05-05 13:00:00	0.134269	16.3
2014-05-05 13:30:00	0.134704	17.3
2014-05-05 14:00:00	0.134704	18.2
2014-05-05 14:30:00	0.13514	19
2014-05-05 15:00:00	0.135574	19.8
2014-05-05 15:30:00	0.135574	20.5
2014-05-05 16:00:00	0.136009	21.1
2014-05-05 16:30:00	0.136009	21.6
2014-05-05 17:00:00	0.136009	21.9
2014-05-05 17:30:00	0.136443	22.1
2014-05-05 18:00:00	0.136009	22.1
2014-05-05 18:30:00	0.136009	22
2014-05-05 19:00:00	0.136009	21.7
2014-05-05 19:30:00	0.136009	21.3
2014-05-05 20:00:00	0.135574	20.9
2014-05-05 20:30:00	0.13514	20.4
2014-05-05 21:00:00	0.134704	19.8
2014-05-05 21:30:00	0.134269	19.3
2014-05-05 22:00:00	0.134269	18.7
2014-05-05 22:30:00	0.133833	18.1
2014-05-05 23:00:00	0.133397	17.6
2014-05-05 23:30:00	0.133397	17
2014-05-06	0.13296	16.5
2014-05-06 00:30:00	0.13296	16.1
2014-05-06 01:00:00	0.132523	15.6
2014-05-06 01:30:00	0.132523	15.2
2014-05-06 02:00:00	0.132086	14.8
2014-05-06 02:30:00	0.132086	14.5
2014-05-06 03:00:00	0.131648	14.1
2014-05-06 03:30:00	0.131648	13.8
2014-05-06 04:00:00	0.131648	13.5
2014-05-06 04:30:00	0.131648	13.3
2014-05-06 05:00:00	0.13121	13
2014-05-06 05:30:00	0.13121	12.7
2014-05-06 06:00:00	0.13121	12.5
2014-05-06 06:30:00	0.13121	12.3
2014-05-06 07:00:00	0.13121	12.2
2014-05-06 07:30:00	0.130772	12
2014-05-06 08:00:00	0.130772	12
2014-05-06 08:30:00	0.130772	12
2014-05-06 09:00:00	0.130772	12.3
2014-05-06 09:30:00	0.130772	12.6
2014-05-06 10:00:00	0.13121	13.1
2014-05-06 10:30:00	0.131648	13.7
2014-05-06 11:00:00	0.131648	14.4
2014-05-06 11:30:00	0.132086	15.2
2014-05-06 12:00:00	0.132086	16
2014-05-06 12:30:00	0.132523	16.9
2014-05-06 13:00:00	0.13296	17.8
2014-05-06 13:30:00	0.133397	18.6
2014-05-06 14:00:00	0.133397	19.3
2014-05-06 14:30:00	0.133833	19.8
2014-05-06 15:00:00	0.133833	20.1
2014-05-06 15:30:00	0.133833	20.5
2014-05-06 16:00:00	0.133833	20.9
2014-05-06 16:30:00	0.133833	21.2
2014-05-06 17:00:00	0.133833	21.5
2014-05-06 17:30:00	0.133833	21.5
2014-05-06 18:00:00	0.133833	21.5
2014-05-06 18:30:00	0.133833	21.4
2014-05-06 19:00:00	0.133833	21.2
2014-05-06 19:30:00	0.133397	21
2014-05-06 20:00:00	0.133397	20.7
2014-05-06 20:30:00	0.133397	20.4
2014-05-06 21:00:00	0.13296	20.1
2014-05-06 21:30:00	0.132523	19.7
2014-05-06 22:00:00	0.132523	19.3
2014-05-06 22:30:00	0.132086	19
2014-05-06 23:00:00	0.132086	18.6
2014-05-06 23:30:00	0.132086	18.2
2014-05-07	0.131648	17.9
2014-05-07 00:30:00	0.131648	17.5
2014-05-07 01:00:00	0.13121	17.1
2014-05-07 01:30:00	0.13121	16.8
2014-05-07 02:00:00	0.130772	16.4
2014-05-07 02:30:00	0.130772	16.1
2014-05-07 03:00:00	0.130772	15.7
2014-05-07 03:30:00	0.130333	15.4
2014-05-07 04:00:00	0.130333	15.1
2014-05-07 04:30:00	0.130333	14.8
2014-05-07 05:00:00	0.129894	14.5
2014-05-07 05:30:00	0.129894	14.2
2014-05-07 06:00:00	0.129894	14
2014-05-07 06:30:00	0.129894	13.7
2014-05-07 07:00:00	0.129894	13.5
2014-05-07 07:30:00	0.129454	13.3
2014-05-07 08:00:00	0.129454	13.3
2014-05-07 08:30:00	0.129454	13.3
2014-05-07 09:00:00	0.129454	13.5
2014-05-07 09:30:00	0.129454	13.8
2014-05-07 10:00:00	0.129894	14.3
2014-05-07 10:30:00	0.129894	14.8
2014-05-07 11:00:00	0.130333	15.5
2014-05-07 11:30:00	0.130772	16.3
2014-05-07 12:00:00	0.130772	17.2
2014-05-07 12:30:00	0.13121	18
2014-05-07 13:00:00	0.131648	18.9
2014-05-07 13:30:00	0.132086	19.8
2014-05-07 14:00:00	0.132086	20.6
2014-05-07 14:30:00	0.132523	21.4
2014-05-07 15:00:00	0.13296	22.2
2014-05-07 15:30:00	0.13296	22.8
2014-05-07 16:00:00	0.133397	23.3
2014-05-07 16:30:00	0.133397	23.7
2014-05-07 17:00:00	0.133397	24
2014-05-07 17:30:00	0.133397	24.2
2014-05-07 18:00:00	0.133397	24.2
2014-05-07 18:30:00	0.133397	24.2
2014-05-07 19:00:00	0.133397	24
2014-05-07 19:30:00	0.13296	23.7
2014-05-07 20:00:00	0.13296	23.4
2014-05-07 20:30:00	0.132523	23
2014-05-07 21:00:00	0.132523	22.6
2014-05-07 21:30:00	0.132086	22.1
2014-05-07 22:00:00	0.132086	21.7
2014-05-07 22:30:00	0.131648	21.2
2014-05-07 23:00:00	0.13121	20.8
2014-05-07 23:30:00	0.13121	20.4
2014-05-08	0.130772	20
2014-05-08 00:30:00	0.130772	19.6
2014-05-08 01:00:00	0.130772	19.2
2014-05-08 01:30:00	0.130333	18.8
2014-05-08 02:00:00	0.129894	18.4
2014-05-08 02:30:00	0.129894	18.1
2014-05-08 03:00:00	0.129894	17.9
2014-05-08 03:30:00	0.129454	17.6
2014-05-08 04:00:00	0.129454	17.4
2014-05-08 04:30:00	0.129454	17.2
2014-05-08 05:00:00	0.129454	17
2014-05-08 05:30:00	0.129014	16.8
2014-05-08 06:00:00	0.129014	16.7
2014-05-08 06:30:00	0.129014	16.5
2014-05-08 07:00:00	0.128574	16.3
2014-05-08 07:30:00	0.128574	16.2
2014-05-08 08:00:00	0.128574	16.1
2014-05-08 08:30:00	0.128574	16.1
2014-05-08 09:00:00	0.128574	16.2
2014-05-08 09:30:00	0.128574	16.5
2014-05-08 10:00:00	0.128574	16.8
2014-05-08 10:30:00	0.129014	17.2
2014-05-08 11:00:00	0.129014	17.8
2014-05-08 11:30:00	0.129454	18.3
2014-05-08 12:00:00	0.129454	18.9
2014-05-08 12:30:00	0.129894	19.5
2014-05-08 13:00:00	0.130333	20.2
2014-05-08 13:30:00	0.130333	20.9
2014-05-08 14:00:00	0.130772	21.5
2014-05-08 14:30:00	0.130772	22.1
2014-05-08 15:00:00	0.130772	22.7
2014-05-08 15:30:00	0.13121	23.1
2014-05-08 16:00:00	0.13121	23.5
2014-05-08 16:30:00	0.13121	23.8
2014-05-08 17:00:00	0.13121	23.9
2014-05-08 17:30:00	0.13121	24
2014-05-08 18:00:00	0.13121	24
2014-05-08 18:30:00	0.13121	24
2014-05-08 19:00:00	0.130772	23.8
2014-05-08 19:30:00	0.130772	23.6
2014-05-08 20:00:00	0.130772	23.3
2014-05-08 20:30:00	0.130772	23
2014-05-08 21:00:00	0.130333	22.7
2014-05-08 21:30:00	0.129894	22.4
2014-05-08 22:00:00	0.129894	22
2014-05-08 22:30:00	0.129894	21.7
2014-05-08 23:00:00	0.129454	21.5
2014-05-08 23:30:00	0.129454	21.2
2014-05-09	0.129454	21
2014-05-09 00:30:00	0.129454	20.7
2014-05-09 01:00:00	0.129014	20.4
2014-05-09 01:30:00	0.129014	20.2
2014-05-09 02:00:00	0.128574	19.9
2014-05-09 02:30:00	0.128574	19.7
2014-05-09 03:00:00	0.128574	19.5
2014-05-09 03:30:00	0.128134	19.2
2014-05-09 04:00:00	0.128134	19
2014-05-09 04:30:00	0.128134	18.7
2014-05-09 05:00:00	0.127693	18.5
2014-05-09 05:30:00	0.127693	18.2
2014-05-09 06:00:00	0.127251	17.9
2014-05-09 06:30:00	0.127251	17.6
2014-05-09 07:00:00	0.127251	17.3
2014-05-09 07:30:00	0.126809	17
2014-05-09 08:00:00	0.126809	16.8
2014-05-09 08:30:00	0.126809	16.6
2014-05-09 09:00:00	0.126367	16.4
2014-05-09 09:30:00	0.126367	16.3
2014-05-09 10:00:00	0.126367	16.3
2014-05-09 10:30:00	0.126367	16.3
2014-05-09 11:00:00	0.126367	16.2
2014-05-09 11:30:00	0.126367	16.2
2014-05-09 12:00:00	0.126367	16.2
2014-05-09 12:30:00	0.126367	16.1
2014-05-09 13:00:00	0.125925	16.1
2014-05-09 13:30:00	0.126367	16.1
2014-05-09 14:00:00	0.125925	16
2014-05-09 14:30:00	0.125925	15.9
2014-05-09 15:00:00	0.125925	15.7
2014-05-09 15:30:00	0.125925	15.5
2014-05-09 16:00:00	0.125482	15.2
2014-05-09 16:30:00	0.125482	14.9
2014-05-09 17:00:00	0.125482	14.8
2014-05-09 17:30:00	0.125482	14.5
2014-05-09 18:00:00	0.125482	14.3
2014-05-09 18:30:00	0.125482	14.1
2014-05-09 19:00:00	0.125039	13.9
2014-05-09 19:30:00	0.125039	13.7
2014-05-09 20:00:00	0.125039	13.5
2014-05-09 20:30:00	0.125039	13.4
2014-05-09 21:00:00	0.125039	13.2
2014-05-09 21:30:00	0.124595	13
2014-05-09 22:00:00	0.124595	12.9
2014-05-09 22:30:00	0.124595	12.7
2014-05-09 23:00:00	0.124595	12.5
2014-05-09 23:30:00	0.124595	12.4
2014-05-10	0.124595	12.2
2014-05-10 00:30:00	0.124595	12.1
2014-05-10 01:00:00	0.124595	11.9
2014-05-10 01:30:00	0.124595	11.8
2014-05-10 02:00:00	0.124595	11.7
2014-05-10 02:30:00	0.124151	11.5
2014-05-10 03:00:00	0.124151	11.4
2014-05-10 03:30:00	0.124151	11.3
2014-05-10 04:00:00	0.124151	11.2
2014-05-10 04:30:00	0.124151	11.1
2014-05-10 05:00:00	0.123707	11
2014-05-10 05:30:00	0.123707	10.8
2014-05-10 06:00:00	0.123707	10.6
2014-05-10 06:30:00	0.123707	10.5
2014-05-10 07:00:00	0.123707	10.3
2014-05-10 07:30:00	0.123707	10.2
2014-05-10 08:00:00	0.123707	10.1
2014-05-10 08:30:00	0.123707	10.1
2014-05-10 09:00:00	0.123707	10.2
2014-05-10 09:30:00	0.123707	10.4
2014-05-10 10:00:00	0.124151	10.8
2014-05-10 10:30:00	0.124151	11.4
2014-05-10 11:00:00	0.124595	12
2014-05-10 11:30:00	0.125039	12.8
2014-05-10 12:00:00	0.125482	13.6
2014-05-10 12:30:00	0.125925	14.4
2014-05-10 13:00:00	0.125925	15.3
2014-05-10 13:30:00	0.126367	16.1
2014-05-10 14:00:00	0.126367	16.9
2014-05-10 14:30:00	0.126809	17.5
2014-05-10 15:00:00	0.126809	18.1
2014-05-10 15:30:00	0.127251	18.5
2014-05-10 16:00:00	0.126809	18.5
2014-05-10 16:30:00	0.126809	18.3
2014-05-10 17:00:00	0.126809	18.1
2014-05-10 17:30:00	0.126367	17.9
2014-05-10 18:00:00	0.126367	17.6
2014-05-10 18:30:00	0.126367	17.3
2014-05-10 19:00:00	0.125925	17
2014-05-10 19:30:00	0.125925	16.6
2014-05-10 20:00:00	0.125925	16.2
2014-05-10 20:30:00	0.125482	15.9
2014-05-10 21:00:00	0.125482	15.5
2014-05-10 21:30:00	0.125039	15.1
2014-05-10 22:00:00	0.125039	14.7
2014-05-10 22:30:00	0.125039	14.4
2014-05-10 23:00:00	0.124595	14
2014-05-10 23:30:00	0.124595	13.7
2014-05-11	0.124595	13.4
2014-05-11 00:30:00	0.124595	13.1
2014-05-11 01:00:00	0.124151	12.7
2014-05-11 01:30:00	0.124151	12.4
2014-05-11 02:00:00	0.124151	12
2014-05-11 02:30:00	0.123707	11.7
2014-05-11 03:00:00	0.123707	11.4
2014-05-11 03:30:00	0.123707	11.1
2014-05-11 04:00:00	0.123707	10.8
2014-05-11 04:30:00	0.123707	10.6
2014-05-11 05:00:00	0.123262	10.3
2014-05-11 05:30:00	0.123262	10.1
2014-05-11 06:00:00	0.123262	9.8
2014-05-11 06:30:00	0.123262	9.6
2014-05-11 07:00:00	0.122817	9.4
2014-05-11 07:30:00	0.122817	9.2
2014-05-11 08:00:00	0.122817	9.1
2014-05-11 08:30:00	0.122817	9.2
2014-05-11 09:00:00	0.122817	9.4
2014-05-11 09:30:00	0.123262	9.7
2014-05-11 10:00:00	0.123262	10.2
2014-05-11 10:30:00	0.123262	10.9
2014-05-11 11:00:00	0.123707	11.6
2014-05-11 11:30:00	0.124151	12.5
2014-05-11 12:00:00	0.124595	13.4
2014-05-11 12:30:00	0.125039	14.4
2014-05-11 13:00:00	0.125482	15.3
2014-05-11 13:30:00	0.125925	16.3
2014-05-11 14:00:00	0.125925	17.2
2014-05-11 14:30:00	0.126367	18
2014-05-11 15:00:00	0.126809	18.8
2014-05-11 15:30:00	0.126809	19.5
2014-05-11 16:00:00	0.127251	20
2014-05-11 16:30:00	0.127251	20.5
2014-05-11 17:00:00	0.127251	20.8
2014-05-11 17:30:00	0.127251	21.1
2014-05-11 18:00:00	0.127251	21.2
2014-05-11 18:30:00	0.127251	21.2
2014-05-11 19:00:00	0.127251	21.1
2014-05-11 19:30:00	0.127251	20.8
2014-05-11 20:00:00	0.126809	20.4
2014-05-11 20:30:00	0.126367	20
2014-05-11 21:00:00	0.126367	19.5
2014-05-11 21:30:00	0.125925	18.9
2014-05-11 22:00:00	0.125925	18.4
2014-05-11 22:30:00	0.125482	17.8
2014-05-11 23:00:00	0.125482	17.3
2014-05-11 23:30:00	0.125039	16.8
2014-05-12	0.125039	16.3
2014-05-12 00:30:00	0.124595	15.9
2014-05-12 01:00:00	0.124595	15.4
2014-05-12 01:30:00	0.124151	15
2014-05-12 02:00:00	0.124151	14.6
2014-05-12 02:30:00	0.123707	14.2
2014-05-12 03:00:00	0.123707	13.8
2014-05-12 03:30:00	0.123707	13.5
2014-05-12 04:00:00	0.123262	13.1
2014-05-12 04:30:00	0.123262	12.8
2014-05-12 05:00:00	0.123262	12.5
2014-05-12 05:30:00	0.122817	12.2
2014-05-12 06:00:00	0.122817	11.9
2014-05-12 06:30:00	0.122817	11.7
2014-05-12 07:00:00	0.122372	11.5
2014-05-12 07:30:00	0.122372	11.3
2014-05-12 08:00:00	0.122372	11.2
2014-05-12 08:30:00	0.122372	11.3
2014-05-12 09:00:00	0.122372	11.6
2014-05-12 09:30:00	0.122372	12
2014-05-12 10:00:00	0.122817	12.5
2014-05-12 10:30:00	0.123262	13.1
2014-05-12 11:00:00	0.123262	13.9
2014-05-12 11:30:00	0.123707	14.7
2014-05-12 12:00:00	0.124151	15.6
2014-05-12 12:30:00	0.124595	16.6
2014-05-12 13:00:00	0.125039	17.5
2014-05-12 13:30:00	0.125039	18.5
2014-05-12 14:00:00	0.125925	19.5
2014-05-12 14:30:00	0.125925	20.4
2014-05-12 15:00:00	0.126367	21.2
2014-05-12 15:30:00	0.126809	22
2014-05-12 16:00:00	0.126809	22.6
2014-05-12 16:30:00	0.127251	23.1
2014-05-12 17:00:00	0.127251	23.5
2014-05-12 17:30:00	0.127251	23.8
2014-05-12 18:00:00	0.127251	23.9
2014-05-12 18:30:00	0.127251	23.8
2014-05-12 19:00:00	0.127251	23.6
2014-05-12 19:30:00	0.127251	23.3
2014-05-12 20:00:00	0.126809	22.9
2014-05-12 20:30:00	0.126809	22.5
2014-05-12 21:00:00	0.126809	22.1
2014-05-12 21:30:00	0.126367	21.6
2014-05-12 22:00:00	0.125925	21.1
2014-05-12 22:30:00	0.125925	20.7
2014-05-12 23:00:00	0.125482	20.3
2014-05-12 23:30:00	0.125482	19.9
2014-05-13	0.125039	19.5
2014-05-13 00:30:00	0.125039	19.1
2014-05-13 01:00:00	0.125039	18.8
2014-05-13 01:30:00	0.124595	18.5
2014-05-13 02:00:00	0.124595	18.3
2014-05-13 02:30:00	0.124595	18
2014-05-13 03:00:00	0.124595	17.8
2014-05-13 03:30:00	0.124151	17.6
2014-05-13 04:00:00	0.124151	17.4
2014-05-13 04:30:00	0.124151	17.2
2014-05-13 05:00:00	0.124151	17
2014-05-13 05:30:00	0.123707	16.8
2014-05-13 06:00:00	0.123707	16.6
2014-05-13 06:30:00	0.123707	16.4
2014-05-13 07:00:00	0.123262	16.2
2014-05-13 07:30:00	0.123262	16
2014-05-13 08:00:00	0.123262	15.9
2014-05-13 08:30:00	0.123262	15.8
2014-05-13 09:00:00	0.123262	15.8
2014-05-13 09:30:00	0.123262	15.9
2014-05-13 10:00:00	0.123262	16.1
2014-05-13 10:30:00	0.123262	16.3
2014-05-13 11:00:00	0.123262	16.7
2014-05-13 11:30:00	0.123262	17.1
2014-05-13 12:00:00	0.123707	17.6
2014-05-13 12:30:00	0.123707	18.3
2014-05-13 13:00:00	0.124151	19
2014-05-13 13:30:00	0.124595	19.8
2014-05-13 14:00:00	0.124595	20.5
2014-05-13 14:30:00	0.125039	21.2
2014-05-13 15:00:00	0.125039	21.8
2014-05-13 15:30:00	0.125482	22.4
2014-05-13 16:00:00	0.125482	22.9
2014-05-13 16:30:00	0.125925	23.3
2014-05-13 17:00:00	0.125925	23.6
2014-05-13 17:30:00	0.125925	23.7
2014-05-13 18:00:00	0.125925	23.7
2014-05-13 18:30:00	0.125925	23.6
2014-05-13 19:00:00	0.125925	23.4
2014-05-13 19:30:00	0.125925	23.2
2014-05-13 20:00:00	0.125482	22.8
2014-05-13 20:30:00	0.125039	22.4
2014-05-13 21:00:00	0.125039	21.9
2014-05-13 21:30:00	0.124595	21.4
2014-05-13 22:00:00	0.124595	20.9
2014-05-13 22:30:00	0.124151	20.4
2014-05-13 23:00:00	0.124151	20
2014-05-13 23:30:00	0.123707	19.5
2014-05-14	0.123707	19.1
2014-05-14 00:30:00	0.123707	18.8
2014-05-14 01:00:00	0.123262	18.4
2014-05-14 01:30:00	0.123262	18.1
2014-05-14 02:00:00	0.122817	17.8
2014-05-14 02:30:00	0.122817	17.4
2014-05-14 03:00:00	0.122372	17.1
2014-05-14 03:30:00	0.122372	16.8
2014-05-14 04:00:00	0.122372	16.5
2014-05-14 04:30:00	0.122372	16.3
2014-05-14 05:00:00	0.121926	16
2014-05-14 05:30:00	0.121926	15.8
2014-05-14 06:00:00	0.121926	15.6
2014-05-14 06:30:00	0.12148	15.5
2014-05-14 07:00:00	0.12148	15.3
2014-05-14 07:30:00	0.12148	15.2
2014-05-14 08:00:00	0.12148	15.1
2014-05-14 08:30:00	0.121034	15
2014-05-14 09:00:00	0.121034	15
2014-05-14 09:30:00	0.121034	15
2014-05-14 10:00:00	0.121034	15
2014-05-14 10:30:00	0.121034	15.2
2014-05-14 11:00:00	0.121034	15.3
2014-05-14 11:30:00	0.121034	15.5
2014-05-14 12:00:00	0.12148	15.6
2014-05-14 12:30:00	0.12148	15.8
2014-05-14 13:00:00	0.12148	16.1
2014-05-14 13:30:00	0.12148	16.5
2014-05-14 14:00:00	0.121926	16.8
2014-05-14 14:30:00	0.121926	17.2
2014-05-14 15:00:00	0.121926	17.6
2014-05-14 15:30:00	0.121926	18
2014-05-14 16:00:00	0.122372	18.3
2014-05-14 16:30:00	0.122372	18.6
2014-05-14 17:00:00	0.122372	18.7
2014-05-14 17:30:00	0.122372	18.8
2014-05-14 18:00:00	0.122372	18.9
2014-05-14 18:30:00	0.122372	18.9
2014-05-14 19:00:00	0.122372	18.9
2014-05-14 19:30:00	0.122372	18.8
2014-05-14 20:00:00	0.121926	18.6
2014-05-14 20:30:00	0.121926	18.4
2014-05-14 21:00:00	0.121926	18
2014-05-14 21:30:00	0.12148	17.6
2014-05-14 22:00:00	0.12148	17.2
2014-05-14 22:30:00	0.121034	16.8
2014-05-14 23:00:00	0.121034	16.4
2014-05-14 23:30:00	0.121034	16
2014-05-15	0.120587	15.7
2014-05-15 00:30:00	0.120587	15.3
2014-05-15 01:00:00	0.120139	15
2014-05-15 01:30:00	0.120139	14.7
2014-05-15 02:00:00	0.120139	14.5
2014-05-15 02:30:00	0.119692	14.2
2014-05-15 03:00:00	0.119692	14
2014-05-15 03:30:00	0.119692	13.8
2014-05-15 04:00:00	0.119244	13.5
2014-05-15 04:30:00	0.119244	13.3
2014-05-15 05:00:00	0.119244	13.1
2014-05-15 05:30:00	0.119244	12.9
2014-05-15 06:00:00	0.118795	12.7
2014-05-15 06:30:00	0.118795	12.5
2014-05-15 07:00:00	0.118795	12.2
2014-05-15 07:30:00	0.118795	12.1
2014-05-15 08:00:00	0.118347	12
2014-05-15 08:30:00	0.118347	12
2014-05-15 09:00:00	0.118347	12.2
2014-05-15 09:30:00	0.118795	12.4
2014-05-15 10:00:00	0.118795	12.9
2014-05-15 10:30:00	0.118795	13.4
2014-05-15 11:00:00	0.119244	14
2014-05-15 11:30:00	0.119244	14.7
2014-05-15 12:00:00	0.119692	15.4
2014-05-15 12:30:00	0.119692	16.1
2014-05-15 13:00:00	0.120139	16.9
2014-05-15 13:30:00	0.120587	17.8
2014-05-15 14:00:00	0.121034	18.6
2014-05-15 14:30:00	0.121034	19.2
2014-05-15 15:00:00	0.12148	19.9
2014-05-15 15:30:00	0.12148	20.5
2014-05-15 16:00:00	0.121926	21
2014-05-15 16:30:00	0.121926	21.5
2014-05-15 17:00:00	0.122372	21.9
2014-05-15 17:30:00	0.122372	22.2
2014-05-15 18:00:00	0.122372	22.4
2014-05-15 18:30:00	0.122372	22.5
2014-05-15 19:00:00	0.122372	22.4
2014-05-15 19:30:00	0.122372	22.3
2014-05-15 20:00:00	0.122372	22
2014-05-15 20:30:00	0.121926	21.6
2014-05-15 21:00:00	0.121926	21.2
2014-05-15 21:30:00	0.12148	20.7
2014-05-15 22:00:00	0.121034	20.2
2014-05-15 22:30:00	0.121034	19.7
2014-05-15 23:00:00	0.121034	19.2
2014-05-15 23:30:00	0.120587	18.8
2014-05-16	0.120587	18.4
2014-05-16 00:30:00	0.120139	18
2014-05-16 01:00:00	0.120139	17.7
2014-05-16 01:30:00	0.119692	17.3
2014-05-16 02:00:00	0.119692	17
2014-05-16 02:30:00	0.119692	16.7
2014-05-16 03:00:00	0.119244	16.4
2014-05-16 03:30:00	0.119244	16.2
2014-05-16 04:00:00	0.119244	15.9
2014-05-16 04:30:00	0.118795	15.7
2014-05-16 05:00:00	0.118795	15.5
2014-05-16 05:30:00	0.118795	15.2
2014-05-16 06:00:00	0.118795	15
2014-05-16 06:30:00	0.118347	14.8
2014-05-16 07:00:00	0.118347	14.6
2014-05-16 07:30:00	0.118347	14.4
2014-05-16 08:00:00	0.118347	14.3
2014-05-16 08:30:00	0.117898	14.3
2014-05-16 09:00:00	0.117898	14.5
2014-05-16 09:30:00	0.117898	14.8
2014-05-16 10:00:00	0.117898	15.3
2014-05-16 10:30:00	0.118347	15.8
2014-05-16 11:00:00	0.118347	16.5
2014-05-16 11:30:00	0.118795	17.1
2014-05-16 12:00:00	0.118795	17.8
2014-05-16 12:30:00	0.119244	18.6
2014-05-16 13:00:00	0.119692	19.4
2014-05-16 13:30:00	0.120139	20.3
2014-05-16 14:00:00	0.120139	21
2014-05-16 14:30:00	0.120587	21.8
2014-05-16 15:00:00	0.120587	22.5
2014-05-16 15:30:00	0.121034	23
2014-05-16 16:00:00	0.121034	23.5
2014-05-16 16:30:00	0.12148	23.6
2014-05-16 17:00:00	0.121034	23.7
2014-05-16 17:30:00	0.121034	23.6
2014-05-16 18:00:00	0.121034	23.5
2014-05-16 18:30:00	0.121034	23.4
2014-05-16 19:00:00	0.121034	23.3
2014-05-16 19:30:00	0.120587	23.1
2014-05-16 20:00:00	0.120587	22.9
2014-05-16 20:30:00	0.120587	22.5
2014-05-16 21:00:00	0.120139	22.2
2014-05-16 21:30:00	0.120139	21.7
2014-05-16 22:00:00	0.119692	21.3
2014-05-16 22:30:00	0.119692	20.8
2014-05-16 23:00:00	0.119692	20.5
2014-05-16 23:30:00	0.119244	20.1
2014-05-17	0.119244	19.7
2014-05-17 00:30:00	0.118795	19.4
2014-05-17 01:00:00	0.118795	19.1
2014-05-17 01:30:00	0.118795	18.8
2014-05-17 02:00:00	0.118795	18.5
2014-05-17 02:30:00	0.118347	18.3
2014-05-17 03:00:00	0.118347	18
2014-05-17 03:30:00	0.118347	17.8
2014-05-17 04:00:00	0.117898	17.5
2014-05-17 04:30:00	0.117898	17.3
2014-05-17 05:00:00	0.117898	17.1
2014-05-17 05:30:00	0.117898	16.8
2014-05-17 06:00:00	0.117448	16.6
2014-05-17 06:30:00	0.117448	16.4
2014-05-17 07:00:00	0.117448	16.1
2014-05-17 07:30:00	0.116998	15.9
2014-05-17 08:00:00	0.116998	15.8
2014-05-17 08:30:00	0.116998	15.8
2014-05-17 09:00:00	0.116998	15.9
2014-05-17 09:30:00	0.116998	16.1
2014-05-17 10:00:00	0.116998	16.4
2014-05-17 10:30:00	0.116998	16.8
2014-05-17 11:00:00	0.116998	17.3
2014-05-17 11:30:00	0.117448	17.9
2014-05-17 12:00:00	0.117448	18.4
2014-05-17 12:30:00	0.117898	18.9
2014-05-17 13:00:00	0.117898	19.4
2014-05-17 13:30:00	0.117898	20
2014-05-17 14:00:00	0.118347	20.5
2014-05-17 14:30:00	0.118347	21
2014-05-17 15:00:00	0.118347	21.5
2014-05-17 15:30:00	0.118795	21.9
2014-05-17 16:00:00	0.118795	22.3
2014-05-17 16:30:00	0.118795	22.6
2014-05-17 17:00:00	0.118795	22.9
2014-05-17 17:30:00	0.118795	23.2
2014-05-17 18:00:00	0.118795	23.2
2014-05-17 18:30:00	0.118795	23.2
2014-05-17 19:00:00	0.118795	23
2014-05-17 19:30:00	0.118795	22.8
2014-05-17 20:00:00	0.118795	22.6
2014-05-17 20:30:00	0.118795	22.2
2014-05-17 21:00:00	0.118347	21.9
2014-05-17 21:30:00	0.118347	21.6
2014-05-17 22:00:00	0.118347	21.2
2014-05-17 22:30:00	0.117898	20.9
2014-05-17 23:00:00	0.117898	20.6
2014-05-17 23:30:00	0.117448	20.3
2014-05-18	0.117448	19.9
2014-05-18 00:30:00	0.117448	19.6
2014-05-18 01:00:00	0.116998	19.3
2014-05-18 01:30:00	0.116998	19
2014-05-18 02:00:00	0.116998	18.7
2014-05-18 02:30:00	0.116548	18.4
2014-05-18 03:00:00	0.116548	18.2
2014-05-18 03:30:00	0.116548	17.9
2014-05-18 04:00:00	0.116097	17.7
2014-05-18 04:30:00	0.116097	17.5
2014-05-18 05:00:00	0.116097	17.3
2014-05-18 05:30:00	0.116097	17
2014-05-18 06:00:00	0.115646	16.8
2014-05-18 06:30:00	0.115646	16.6
2014-05-18 07:00:00	0.115646	16.4
2014-05-18 07:30:00	0.115195	16.2
2014-05-18 08:00:00	0.115195	16.1
2014-05-18 08:30:00	0.115195	16.1
2014-05-18 09:00:00	0.115195	16.2
2014-05-18 09:30:00	0.115195	16.4
2014-05-18 10:00:00	0.115195	16.7
2014-05-18 10:30:00	0.115195	17.1
2014-05-18 11:00:00	0.115646	17.7
2014-05-18 11:30:00	0.115646	18.3
2014-05-18 12:00:00	0.116097	18.9
2014-05-18 12:30:00	0.116097	19.7
2014-05-18 13:00:00	0.116548	20.4
2014-05-18 13:30:00	0.116548	21.2
2014-05-18 14:00:00	0.116998	21.8
2014-05-18 14:30:00	0.116998	22.4
2014-05-18 15:00:00	0.116998	22.8
2014-05-18 15:30:00	0.116998	23.1
2014-05-18 16:00:00	0.117448	23.4
2014-05-18 16:30:00	0.117448	23.6
2014-05-18 17:00:00	0.117448	23.7
2014-05-18 17:30:00	0.117448	23.6
2014-05-18 18:00:00	0.116998	23.4
2014-05-18 18:30:00	0.116998	23.2
2014-05-18 19:00:00	0.116998	22.9
2014-05-18 19:30:00	0.116548	22.6
2014-05-18 20:00:00	0.116548	22.3
2014-05-18 20:30:00	0.116548	22
2014-05-18 21:00:00	0.116548	21.7
2014-05-18 21:30:00	0.116097	21.4
2014-05-18 22:00:00	0.116097	21.1
2014-05-18 22:30:00	0.116097	20.8
2014-05-18 23:00:00	0.115646	20.5
2014-05-18 23:30:00	0.115646	20.2
2014-05-19	0.115646	20
2014-05-19 00:30:00	0.115646	19.8
2014-05-19 01:00:00	0.115195	19.6
2014-05-19 01:30:00	0.115195	19.3
2014-05-19 02:00:00	0.115195	19.1
2014-05-19 02:30:00	0.115195	18.9
2014-05-19 03:00:00	0.114743	18.7
2014-05-19 03:30:00	0.114743	18.5
2014-05-19 04:00:00	0.114743	18.3
2014-05-19 04:30:00	0.114743	18.1
2014-05-19 05:00:00	0.114291	17.8
2014-05-19 05:30:00	0.114291	17.6
2014-05-19 06:00:00	0.114291	17.3
2014-05-19 06:30:00	0.113839	17.1
2014-05-19 07:00:00	0.113839	16.8
2014-05-19 07:30:00	0.113839	16.6
2014-05-19 08:00:00	0.113386	16.4
2014-05-19 08:30:00	0.113386	16.3
2014-05-19 09:00:00	0.113386	16.4
2014-05-19 09:30:00	0.113386	16.6
2014-05-19 10:00:00	0.113386	16.8
2014-05-19 10:30:00	0.113386	17.2
2014-05-19 11:00:00	0.113839	17.7
2014-05-19 11:30:00	0.113839	18.3
2014-05-19 12:00:00	0.113839	18.9
2014-05-19 12:30:00	0.114291	19.6
2014-05-19 13:00:00	0.114291	20.3
2014-05-19 13:30:00	0.114743	21.1
2014-05-19 14:00:00	0.115195	21.8
2014-05-19 14:30:00	0.115195	22.5
2014-05-19 15:00:00	0.115646	23.1
2014-05-19 15:30:00	0.115646	23.7
2014-05-19 16:00:00	0.115646	24.2
2014-05-19 16:30:00	0.116097	24.7
2014-05-19 17:00:00	0.116097	25
2014-05-19 17:30:00	0.116097	25.3
2014-05-19 18:00:00	0.116097	25.5
2014-05-19 18:30:00	0.116097	25.5
2014-05-19 19:00:00	0.116097	25.5
2014-05-19 19:30:00	0.115646	25.3
2014-05-19 20:00:00	0.115646	25.1
2014-05-19 20:30:00	0.115646	24.7
2014-05-19 21:00:00	0.115646	24.3
2014-05-19 21:30:00	0.115195	23.8
2014-05-19 22:00:00	0.115195	23.3
2014-05-19 22:30:00	0.114743	22.8
2014-05-19 23:00:00	0.114743	22.3
2014-05-19 23:30:00	0.114291	21.8
2014-05-20	0.113839	21.4
2014-05-20 00:30:00	0.113839	20.9
2014-05-20 01:00:00	0.113839	20.5
2014-05-20 01:30:00	0.113839	20.1
2014-05-20 02:00:00	0.113386	19.7
2014-05-20 02:30:00	0.112933	19.4
2014-05-20 03:00:00	0.112933	19.1
2014-05-20 03:30:00	0.112933	18.8
2014-05-20 04:00:00	0.112933	18.5
2014-05-20 04:30:00	0.112479	18.3
2014-05-20 05:00:00	0.112479	18
2014-05-20 05:30:00	0.112479	17.8
2014-05-20 06:00:00	0.112025	17.5
2014-05-20 06:30:00	0.112025	17.3
2014-05-20 07:00:00	0.112025	17.2
2014-05-20 07:30:00	0.111571	17
2014-05-20 08:00:00	0.111571	17
2014-05-20 08:30:00	0.111571	17
2014-05-20 09:00:00	0.111571	17.1
2014-05-20 09:30:00	0.111571	17.4
2014-05-20 10:00:00	0.111571	17.7
2014-05-20 10:30:00	0.111571	18.2
2014-05-20 11:00:00	0.111571	18.7
2014-05-20 11:30:00	0.111571	19.3
2014-05-20 12:00:00	0.112025	20
2014-05-20 12:30:00	0.112025	20.8
2014-05-20 13:00:00	0.112479	21.5
2014-05-20 13:30:00	0.112933	22.3
2014-05-20 14:00:00	0.112933	23.1
2014-05-20 14:30:00	0.113386	23.8
2014-05-20 15:00:00	0.113386	24.4
2014-05-20 15:30:00	0.113839	25
2014-05-20 16:00:00	0.113839	25.5
2014-05-20 16:30:00	0.113839	25.9
2014-05-20 17:00:00	0.113839	26.3
2014-05-20 17:30:00	0.113839	26.5
2014-05-20 18:00:00	0.113839	26.6
2014-05-20 18:30:00	0.113839	26.7
2014-05-20 19:00:00	0.113839	26.6
2014-05-20 19:30:00	0.113839	26.4
2014-05-20 20:00:00	0.113386	26.1
2014-05-20 20:30:00	0.113386	25.7
2014-05-20 21:00:00	0.113386	25.3
2014-05-20 21:30:00	0.112933	24.9
2014-05-20 22:00:00	0.112933	24.5
2014-05-20 22:30:00	0.112933	24
2014-05-20 23:00:00	0.112479	23.6
2014-05-20 23:30:00	0.112479	23.3
2014-05-21	0.112025	22.9
2014-05-21 00:30:00	0.112025	22.5
2014-05-21 01:00:00	0.111571	22.2
2014-05-21 01:30:00	0.111571	21.9
2014-05-21 02:00:00	0.111571	21.6
2014-05-21 02:30:00	0.111571	21.3
2014-05-21 03:00:00	0.111116	21
2014-05-21 03:30:00	0.111116	20.8
2014-05-21 04:00:00	0.111116	20.5
2014-05-21 04:30:00	0.111116	20.3
2014-05-21 05:00:00	0.110661	20
2014-05-21 05:30:00	0.110661	19.8
2014-05-21 06:00:00	0.110661	19.6
2014-05-21 06:30:00	0.110206	19.3
2014-05-21 07:00:00	0.110206	19
2014-05-21 07:30:00	0.10975	18.8
2014-05-21 08:00:00	0.10975	18.6
2014-05-21 08:30:00	0.10975	18.6
2014-05-21 09:00:00	0.109294	18.7
2014-05-21 09:30:00	0.109294	18.9
2014-05-21 10:00:00	0.109294	19.1
2014-05-21 10:30:00	0.109294	19.5
2014-05-21 11:00:00	0.10975	20
2014-05-21 11:30:00	0.10975	20.5
2014-05-21 12:00:00	0.10975	21
2014-05-21 12:30:00	0.10975	21.6
2014-05-21 13:00:00	0.110206	22.3
2014-05-21 13:30:00	0.110206	22.9
2014-05-21 14:00:00	0.110661	23.5
2014-05-21 14:30:00	0.110661	24.1
2014-05-21 15:00:00	0.110661	24.6
2014-05-21 15:30:00	0.110661	25.1
2014-05-21 16:00:00	0.111116	25.6
2014-05-21 16:30:00	0.111116	26
2014-05-21 17:00:00	0.111116	26.3
2014-05-21 17:30:00	0.111116	26.6
2014-05-21 18:00:00	0.111116	26.7
2014-05-21 18:30:00	0.111116	26.8
2014-05-21 19:00:00	0.111116	26.8
2014-05-21 19:30:00	0.111116	26.6
2014-05-21 20:00:00	0.111116	26.4
2014-05-21 20:30:00	0.111116	26.1
2014-05-21 21:00:00	0.110661	25.7
2014-05-21 21:30:00	0.110661	25.3
2014-05-21 22:00:00	0.110206	25
2014-05-21 22:30:00	0.110206	24.6
2014-05-21 23:00:00	0.110206	24.2
2014-05-21 23:30:00	0.10975	23.8
2014-05-22	0.10975	23.5
2014-05-22 00:30:00	0.10975	23.1
2014-05-22 01:00:00	0.109294	22.8
2014-05-22 01:30:00	0.109294	22.5
2014-05-22 02:00:00	0.109294	22.2
2014-05-22 02:30:00	0.108837	21.9
2014-05-22 03:00:00	0.108837	21.6
2014-05-22 03:30:00	0.108837	21.3
2014-05-22 04:00:00	0.10838	21.1
2014-05-22 04:30:00	0.10838	20.8
2014-05-22 05:00:00	0.10838	20.6
2014-05-22 05:30:00	0.10838	20.4
2014-05-22 06:00:00	0.107923	20.2
2014-05-22 06:30:00	0.107923	20
2014-05-22 07:00:00	0.107923	19.8
2014-05-22 07:30:00	0.107465	19.6
2014-05-22 08:00:00	0.107465	19.5
2014-05-22 08:30:00	0.107465	19.5
2014-05-22 09:00:00	0.107465	19.5
2014-05-22 09:30:00	0.107007	19.6
2014-05-22 10:00:00	0.107007	19.9
2014-05-22 10:30:00	0.107007	20.2
2014-05-22 11:00:00	0.107007	20.6
2014-05-22 11:30:00	0.107465	21.1
2014-05-22 12:00:00	0.107465	21.6
2014-05-22 12:30:00	0.107465	22.2
2014-05-22 13:00:00	0.107923	22.7
2014-05-22 13:30:00	0.107923	23.3
2014-05-22 14:00:00	0.107923	23.7
2014-05-22 14:30:00	0.107923	24.2
2014-05-22 15:00:00	0.10838	24.6
2014-05-22 15:30:00	0.10838	24.9
2014-05-22 16:00:00	0.10838	25.2
2014-05-22 16:30:00	0.10838	25.5
2014-05-22 17:00:00	0.10838	25.7
2014-05-22 17:30:00	0.10838	25.9
2014-05-22 18:00:00	0.10838	25.9
2014-05-22 18:30:00	0.10838	25.9
2014-05-22 19:00:00	0.10838	25.8
2014-05-22 19:30:00	0.10838	25.7
2014-05-22 20:00:00	0.107923	25.5
2014-05-22 20:30:00	0.107923	25.3
2014-05-22 21:00:00	0.107923	25
2014-05-22 21:30:00	0.107923	24.8
2014-05-22 22:00:00	0.107465	24.5
2014-05-22 22:30:00	0.107465	24.2
2014-05-22 23:00:00	0.107465	23.9
2014-05-22 23:30:00	0.107465	23.6
2014-05-23	0.107007	23.4
2014-05-23 00:30:00	0.107007	23.1
2014-05-23 01:00:00	0.107007	22.8
2014-05-23 01:30:00	0.107007	22.6
2014-05-23 02:00:00	0.106549	22.4
2014-05-23 02:30:00	0.106549	22.1
2014-05-23 03:00:00	0.10609	21.9
2014-05-23 03:30:00	0.10609	21.6
2014-05-23 04:00:00	0.10609	21.4
2014-05-23 04:30:00	0.10609	21.2
2014-05-23 05:00:00	0.105631	20.9
2014-05-23 05:30:00	0.105631	20.7
2014-05-23 06:00:00	0.105631	20.5
2014-05-23 06:30:00	0.105631	20.3
2014-05-23 07:00:00	0.105171	20.1
2014-05-23 07:30:00	0.105171	19.9
2014-05-23 08:00:00	0.105171	19.8
2014-05-23 08:30:00	0.105171	19.6
2014-05-23 09:00:00	0.105171	19.4
2014-05-23 09:30:00	0.104711	19.3
2014-05-23 10:00:00	0.104711	19.2
2014-05-23 10:30:00	0.104711	19.1
2014-05-23 11:00:00	0.104711	19
2014-05-23 11:30:00	0.104711	18.9
2014-05-23 12:00:00	0.104711	18.8
2014-05-23 12:30:00	0.104711	18.8
2014-05-23 13:00:00	0.104711	18.8
2014-05-23 13:30:00	0.104711	18.7
2014-05-23 14:00:00	0.104711	18.7
2014-05-23 14:30:00	0.104251	18.7
2014-05-23 15:00:00	0.104251	18.7
2014-05-23 15:30:00	0.104251	18.8
2014-05-23 16:00:00	0.104251	18.8
2014-05-23 16:30:00	0.104251	18.8
2014-05-23 17:00:00	0.104251	18.9
2014-05-23 17:30:00	0.104251	19.1
2014-05-23 18:00:00	0.104251	19.3
2014-05-23 18:30:00	0.104251	19.5
2014-05-23 19:00:00	0.104251	19.5
2014-05-23 19:30:00	0.104711	19.5
2014-05-23 20:00:00	0.104251	19.4
2014-05-23 20:30:00	0.104251	19.3
2014-05-23 21:00:00	0.104251	19.1
2014-05-23 21:30:00	0.104251	18.9
2014-05-23 22:00:00	0.104251	18.7
2014-05-23 22:30:00	0.10379	18.5
2014-05-23 23:00:00	0.10379	18.2
2014-05-23 23:30:00	0.103329	18
2014-05-24	0.103329	17.8
2014-05-24 00:30:00	0.103329	17.5
2014-05-24 01:00:00	0.103329	17.3
2014-05-24 01:30:00	0.102867	17.1
2014-05-24 02:00:00	0.102867	16.9
2014-05-24 02:30:00	0.102867	16.7
2014-05-24 03:00:00	0.102867	16.5
2014-05-24 03:30:00	0.102867	16.3
2014-05-24 04:00:00	0.102405	16.1
2014-05-24 04:30:00	0.102405	15.8
2014-05-24 05:00:00	0.101943	15.6
2014-05-24 05:30:00	0.101943	15.4
2014-05-24 06:00:00	0.101943	15.2
2014-05-24 06:30:00	0.101943	15
2014-05-24 07:00:00	0.101943	14.8
2014-05-24 07:30:00	0.101481	14.7
2014-05-24 08:00:00	0.101481	14.7
2014-05-24 08:30:00	0.101481	14.7
2014-05-24 09:00:00	0.101481	15
2014-05-24 09:30:00	0.101481	15.2
2014-05-24 10:00:00	0.101481	15.5
2014-05-24 10:30:00	0.101943	15.9
2014-05-24 11:00:00	0.101943	16.3
2014-05-24 11:30:00	0.101943	16.6
2014-05-24 12:00:00	0.101943	16.9
2014-05-24 12:30:00	0.101943	17.2
2014-05-24 13:00:00	0.102405	17.7
2014-05-24 13:30:00	0.102405	18.1
2014-05-24 14:00:00	0.102867	18.5
2014-05-24 14:30:00	0.102867	18.7
2014-05-24 15:00:00	0.102867	18.8
2014-05-24 15:30:00	0.102867	19.1
2014-05-24 16:00:00	0.102867	19.3
2014-05-24 16:30:00	0.102867	19.4
2014-05-24 17:00:00	0.102867	19.5
2014-05-24 17:30:00	0.102867	19.5
2014-05-24 18:00:00	0.102867	19.4
2014-05-24 18:30:00	0.102867	19.3
2014-05-24 19:00:00	0.102867	19.1
2014-05-24 19:30:00	0.102405	18.9
2014-05-24 20:00:00	0.102405	18.7
2014-05-24 20:30:00	0.102405	18.5
2014-05-24 21:00:00	0.101943	18.3
2014-05-24 21:30:00	0.101943	18.1
2014-05-24 22:00:00	0.101943	17.9
2014-05-24 22:30:00	0.101943	17.7
2014-05-24 23:00:00	0.101943	17.5
2014-05-24 23:30:00	0.101481	17.3
2014-05-25	0.101481	17.1
2014-05-25 00:30:00	0.101481	16.9
2014-05-25 01:00:00	0.101481	16.7
2014-05-25 01:30:00	0.101018	16.5
2014-05-25 02:00:00	0.101018	16.3
2014-05-25 02:30:00	0.101018	16.2
2014-05-25 03:00:00	0.101018	16
2014-05-25 03:30:00	0.101018	15.9
2014-05-25 04:00:00	0.101018	15.7
2014-05-25 04:30:00	0.101018	15.6
2014-05-25 05:00:00	0.100554	15.5
2014-05-25 05:30:00	0.100554	15.3
2014-05-25 06:00:00	0.100554	15.1
2014-05-25 06:30:00	0.100554	15
2014-05-25 07:00:00	0.100554	14.8
2014-05-25 07:30:00	0.100091	14.7
2014-05-25 08:00:00	0.100091	14.6
2014-05-25 08:30:00	0.100091	14.6
2014-05-25 09:00:00	0.100091	14.6
2014-05-25 09:30:00	0.100091	14.8
2014-05-25 10:00:00	0.100091	15.1
2014-05-25 10:30:00	0.100554	15.4
2014-05-25 11:00:00	0.100554	15.9
2014-05-25 11:30:00	0.100554	16.4
2014-05-25 12:00:00	0.101018	17
2014-05-25 12:30:00	0.101018	17.7
2014-05-25 13:00:00	0.101481	18.3
2014-05-25 13:30:00	0.101481	18.9
2014-05-25 14:00:00	0.101481	19.6
2014-05-25 14:30:00	0.101943	20.2
2014-05-25 15:00:00	0.102405	20.8
2014-05-25 15:30:00	0.102405	21.3
2014-05-25 16:00:00	0.102405	21.7
2014-05-25 16:30:00	0.102867	22.2
2014-05-25 17:00:00	0.102867	22.5
2014-05-25 17:30:00	0.102867	22.7
2014-05-25 18:00:00	0.102867	22.8
2014-05-25 18:30:00	0.102867	22.8
2014-05-25 19:00:00	0.102867	22.7
2014-05-25 19:30:00	0.102867	22.5
2014-05-25 20:00:00	0.102867	22.3
2014-05-25 20:30:00	0.102405	22
2014-05-25 21:00:00	0.102405	21.6
2014-05-25 21:30:00	0.101943	21.2
2014-05-25 22:00:00	0.101943	20.8
2014-05-25 22:30:00	0.101481	20.3
2014-05-25 23:00:00	0.101481	19.8
2014-05-25 23:30:00	0.101481	19.4
2014-05-26	0.101018	18.9
2014-05-26 00:30:00	0.101018	18.5
2014-05-26 01:00:00	0.101018	18.1
2014-05-26 01:30:00	0.100554	17.8
2014-05-26 02:00:00	0.100554	17.4
2014-05-26 02:30:00	0.100091	17.1
2014-05-26 03:00:00	0.100091	16.7
2014-05-26 03:30:00	0.100091	16.4
2014-05-26 04:00:00	0.0996264	16.1
2014-05-26 04:30:00	0.0996264	15.8
2014-05-26 05:00:00	0.0996264	15.5
2014-05-26 05:30:00	0.0996264	15.2
2014-05-26 06:00:00	0.0991619	15
2014-05-26 06:30:00	0.0991619	14.7
2014-05-26 07:00:00	0.0991619	14.5
2014-05-26 07:30:00	0.098697	14.3
2014-05-26 08:00:00	0.098697	14.2
2014-05-26 08:30:00	0.098697	14.2
2014-05-26 09:00:00	0.098697	14.4
2014-05-26 09:30:00	0.098697	14.7
2014-05-26 10:00:00	0.0991619	15.1
2014-05-26 10:30:00	0.0991619	15.6
2014-05-26 11:00:00	0.0991619	16.2
2014-05-26 11:30:00	0.0996264	16.9
2014-05-26 12:00:00	0.0996264	17.6
2014-05-26 12:30:00	0.100091	18.3
2014-05-26 13:00:00	0.100554	19.1
2014-05-26 13:30:00	0.100554	19.8
2014-05-26 14:00:00	0.101018	20.6
2014-05-26 14:30:00	0.101481	21.2
2014-05-26 15:00:00	0.101481	21.8
2014-05-26 15:30:00	0.101943	22.4
2014-05-26 16:00:00	0.101943	22.9
2014-05-26 16:30:00	0.101943	23.3
2014-05-26 17:00:00	0.102405	23.6
2014-05-26 17:30:00	0.102405	23.8
2014-05-26 18:00:00	0.102405	23.9
2014-05-26 18:30:00	0.102405	24
2014-05-26 19:00:00	0.102405	23.9
2014-05-26 19:30:00	0.102405	23.7
2014-05-26 20:00:00	0.101943	23.5
2014-05-26 20:30:00	0.101943	23.2
2014-05-26 21:00:00	0.101943	22.9
2014-05-26 21:30:00	0.101943	22.5
2014-05-26 22:00:00	0.101481	22.1
2014-05-26 22:30:00	0.101481	21.7
2014-05-26 23:00:00	0.101018	21.3
2014-05-26 23:30:00	0.101018	20.9
2014-05-27	0.101018	20.5
2014-05-27 00:30:00	0.100554	20.1
2014-05-27 01:00:00	0.100554	19.8
2014-05-27 01:30:00	0.100554	19.4
2014-05-27 02:00:00	0.100091	19.1
2014-05-27 02:30:00	0.100091	18.7
2014-05-27 03:00:00	0.100091	18.4
2014-05-27 03:30:00	0.100091	18.2
2014-05-27 04:00:00	0.0996264	17.9
2014-05-27 04:30:00	0.0996264	17.6
2014-05-27 05:00:00	0.0996264	17.4
2014-05-27 05:30:00	0.0996264	17.2
2014-05-27 06:00:00	0.0991619	16.9
2014-05-27 06:30:00	0.0991619	16.7
2014-05-27 07:00:00	0.0991619	16.5
2014-05-27 07:30:00	0.0991619	16.3
2014-05-27 08:00:00	0.098697	16.3
2014-05-27 08:30:00	0.098697	16.3
2014-05-27 09:00:00	0.098697	16.4
2014-05-27 09:30:00	0.098697	16.6
2014-05-27 10:00:00	0.098697	16.9
2014-05-27 10:30:00	0.0991619	17.4
2014-05-27 11:00:00	0.0991619	18
2014-05-27 11:30:00	0.0996264	18.6
2014-05-27 12:00:00	0.0996264	19.3
2014-05-27 12:30:00	0.100091	20.1
2014-05-27 13:00:00	0.100554	20.9
2014-05-27 13:30:00	0.101018	21.7
2014-05-27 14:00:00	0.101018	22.5
2014-05-27 14:30:00	0.101481	23.3
2014-05-27 15:00:00	0.101943	24
2014-05-27 15:30:00	0.101943	24.7
2014-05-27 16:00:00	0.102405	25.2
2014-05-27 16:30:00	0.102867	25.7
2014-05-27 17:00:00	0.102867	26.1
2014-05-27 17:30:00	0.102867	26.4
2014-05-27 18:00:00	0.102867	26.6
2014-05-27 18:30:00	0.102867	26.7
2014-05-27 19:00:00	0.102867	26.6
2014-05-27 19:30:00	0.102867	26.5
2014-05-27 20:00:00	0.102867	26.2
2014-05-27 20:30:00	0.102867	25.9
2014-05-27 21:00:00	0.102867	25.5
2014-05-27 21:30:00	0.102405	25.1
2014-05-27 22:00:00	0.102405	24.7
2014-05-27 22:30:00	0.101943	24.2
2014-05-27 23:00:00	0.101943	23.7
2014-05-27 23:30:00	0.101481	23.3
2014-05-28	0.101481	22.8
2014-05-28 00:30:00	0.101018	22.4
2014-05-28 01:00:00	0.101018	22.1
2014-05-28 01:30:00	0.101018	21.8
2014-05-28 02:00:00	0.100554	21.5
2014-05-28 02:30:00	0.100554	21.2
2014-05-28 03:00:00	0.100554	20.9
2014-05-28 03:30:00	0.100554	20.6
2014-05-28 04:00:00	0.100091	20.4
2014-05-28 04:30:00	0.100091	20.1
2014-05-28 05:00:00	0.100091	19.9
2014-05-28 05:30:00	0.0996264	19.6
2014-05-28 06:00:00	0.0996264	19.4
2014-05-28 06:30:00	0.0996264	19.2
2014-05-28 07:00:00	0.0996264	19
2014-05-28 07:30:00	0.0996264	18.8
2014-05-28 08:00:00	0.0991619	18.7
2014-05-28 08:30:00	0.0991619	18.7
2014-05-28 09:00:00	0.0991619	18.8
2014-05-28 09:30:00	0.0991619	19
2014-05-28 10:00:00	0.0991619	19.3
2014-05-28 10:30:00	0.0996264	19.7
2014-05-28 11:00:00	0.0996264	20.3
2014-05-28 11:30:00	0.0996264	20.9
2014-05-28 12:00:00	0.100091	21.6
2014-05-28 12:30:00	0.100091	22.3
2014-05-28 13:00:00	0.100554	23
2014-05-28 13:30:00	0.101018	23.7
2014-05-28 14:00:00	0.101018	24.3
2014-05-28 14:30:00	0.101481	24.9
2014-05-28 15:00:00	0.101943	25.5
2014-05-28 15:30:00	0.101943	25.9
2014-05-28 16:00:00	0.101943	26.3
2014-05-28 16:30:00	0.101943	26.7
2014-05-28 17:00:00	0.101943	26.9
2014-05-28 17:30:00	0.101943	27.1
2014-05-28 18:00:00	0.101943	27.3
2014-05-28 18:30:00	0.101943	27.4
2014-05-28 19:00:00	0.101943	27.4
2014-05-28 19:30:00	0.101943	27.3
2014-05-28 20:00:00	0.101943	27.1
2014-05-28 20:30:00	0.101943	26.8
2014-05-28 21:00:00	0.101943	26.5
2014-05-28 21:30:00	0.101481	26.1
2014-05-28 22:00:00	0.101481	25.6
2014-05-28 22:30:00	0.101018	25.1
2014-05-28 23:00:00	0.101018	24.7
2014-05-28 23:30:00	0.100554	24.3
2014-05-29	0.100554	23.9
2014-05-29 00:30:00	0.100554	23.5
2014-05-29 01:00:00	0.100091	23.2
2014-05-29 01:30:00	0.100091	22.8
2014-05-29 02:00:00	0.100091	22.6
2014-05-29 02:30:00	0.0996264	22.3
2014-05-29 03:00:00	0.0996264	22
2014-05-29 03:30:00	0.0996264	21.8
2014-05-29 04:00:00	0.0996264	21.6
2014-05-29 04:30:00	0.0991619	21.3
2014-05-29 05:00:00	0.0991619	21.1
2014-05-29 05:30:00	0.0991619	20.9
2014-05-29 06:00:00	0.098697	20.7
2014-05-29 06:30:00	0.098697	20.5
2014-05-29 07:00:00	0.098697	20.3
2014-05-29 07:30:00	0.098697	20.1
2014-05-29 08:00:00	0.098697	20
2014-05-29 08:30:00	0.0982317	20
2014-05-29 09:00:00	0.0982317	20.1
2014-05-29 09:30:00	0.0982317	20.3
2014-05-29 10:00:00	0.098697	20.6
2014-05-29 10:30:00	0.098697	21
2014-05-29 11:00:00	0.098697	21.6
2014-05-29 11:30:00	0.098697	22.2
2014-05-29 12:00:00	0.0991619	22.9
2014-05-29 12:30:00	0.0996264	23.6
2014-05-29 13:00:00	0.100091	24.4
2014-05-29 13:30:00	0.100091	25.1
2014-05-29 14:00:00	0.100554	25.8
2014-05-29 14:30:00	0.101018	26.5
2014-05-29 15:00:00	0.101018	27
2014-05-29 15:30:00	0.101018	27.5
2014-05-29 16:00:00	0.101018	28
2014-05-29 16:30:00	0.101481	28.4
2014-05-29 17:00:00	0.101943	28.7
2014-05-29 17:30:00	0.101481	29
2014-05-29 18:00:00	0.101943	29.2
2014-05-29 18:30:00	0.101943	29.3
2014-05-29 19:00:00	0.101943	29.3
2014-05-29 19:30:00	0.101943	29.2
2014-05-29 20:00:00	0.101481	28.9
2014-05-29 20:30:00	0.101481	28.6
2014-05-29 21:00:00	0.101018	28.2
2014-05-29 21:30:00	0.101018	27.8
2014-05-29 22:00:00	0.100554	27.4
2014-05-29 22:30:00	0.100554	27
2014-05-29 23:00:00	0.100554	26.6
2014-05-29 23:30:00	0.100091	26.2
2014-05-30	0.100091	25.9
2014-05-30 00:30:00	0.100091	25.6
2014-05-30 01:00:00	0.0996264	25.3
2014-05-30 01:30:00	0.0996264	25
2014-05-30 02:00:00	0.0991619	24.7
2014-05-30 02:30:00	0.0991619	24.4
2014-05-30 03:00:00	0.0991619	24.2
2014-05-30 03:30:00	0.098697	23.9
2014-05-30 04:00:00	0.098697	23.6
2014-05-30 04:30:00	0.098697	23.4
2014-05-30 05:00:00	0.098697	23.1
2014-05-30 05:30:00	0.0982317	22.9
2014-05-30 06:00:00	0.0982317	22.7
2014-05-30 06:30:00	0.0977661	22.5
2014-05-30 07:00:00	0.0977661	22.3
2014-05-30 07:30:00	0.0977661	22.2
2014-05-30 08:00:00	0.0977661	22.1
2014-05-30 08:30:00	0.0977661	22
2014-05-30 09:00:00	0.0977661	22
2014-05-30 09:30:00	0.0977661	22.1
2014-05-30 10:00:00	0.0977661	22.3
2014-05-30 10:30:00	0.0977661	22.6
2014-05-30 11:00:00	0.0977661	22.9
2014-05-30 11:30:00	0.0977661	23.3
2014-05-30 12:00:00	0.0977661	23.7
2014-05-30 12:30:00	0.0982317	24.2
2014-05-30 13:00:00	0.0982317	24.6
2014-05-30 13:30:00	0.098697	25.1
2014-05-30 14:00:00	0.098697	25.5
2014-05-30 14:30:00	0.098697	25.8
2014-05-30 15:00:00	0.098697	26
2014-05-30 15:30:00	0.098697	26.1
2014-05-30 16:00:00	0.098697	26.2
2014-05-30 16:30:00	0.098697	26.4
2014-05-30 17:00:00	0.098697	26.5
2014-05-30 17:30:00	0.098697	26.6
2014-05-30 18:00:00	0.098697	26.7
2014-05-30 18:30:00	0.098697	26.7
2014-05-30 19:00:00	0.098697	26.7
2014-05-30 19:30:00	0.098697	26.5
2014-05-30 20:00:00	0.098697	26.4
2014-05-30 20:30:00	0.098697	26.1
2014-05-30 21:00:00	0.0982317	25.9
2014-05-30 21:30:00	0.0982317	25.6
2014-05-30 22:00:00	0.0982317	25.4
2014-05-30 22:30:00	0.0977661	25.1
2014-05-30 23:00:00	0.0977661	24.8
2014-05-30 23:30:00	0.0977661	24.5
2014-05-31	0.0973	24.2
2014-05-31 00:30:00	0.0973	23.9
2014-05-31 01:00:00	0.0973	23.6
2014-05-31 01:30:00	0.0968336	23.3
2014-05-31 02:00:00	0.0968336	22.9
2014-05-31 02:30:00	0.0963668	22.6
2014-05-31 03:00:00	0.0963668	22.3
2014-05-31 03:30:00	0.0963668	22
2014-05-31 04:00:00	0.0963668	21.8
2014-05-31 04:30:00	0.0958997	21.5
2014-05-31 05:00:00	0.0958997	21.3
2014-05-31 05:30:00	0.0958997	21.1
2014-05-31 06:00:00	0.0958997	20.9
2014-05-31 06:30:00	0.0958997	20.7
2014-05-31 07:00:00	0.0954321	20.5
2014-05-31 07:30:00	0.0954321	20.3
2014-05-31 08:00:00	0.0954321	20.2
2014-05-31 08:30:00	0.0954321	20.2
2014-05-31 09:00:00	0.0954321	20.2
2014-05-31 09:30:00	0.0954321	20.3
2014-05-31 10:00:00	0.0954321	20.5
2014-05-31 10:30:00	0.0954321	20.8
2014-05-31 11:00:00	0.0954321	21.1
2014-05-31 11:30:00	0.0958997	21.5
2014-05-31 12:00:00	0.0958997	21.9
2014-05-31 12:30:00	0.0958997	22.4
2014-05-31 13:00:00	0.0963668	22.9
2014-05-31 13:30:00	0.0963668	23.5
2014-05-31 14:00:00	0.0963668	24.1
2014-05-31 14:30:00	0.0968336	24.7
2014-05-31 15:00:00	0.0973	25.3
2014-05-31 15:30:00	0.0973	25.8
2014-05-31 16:00:00	0.0973	26.2
2014-05-31 16:30:00	0.0977661	26.5
2014-05-31 17:00:00	0.0977661	26.8
2014-05-31 17:30:00	0.0977661	27.1
2014-05-31 18:00:00	0.0977661	27.4
2014-05-31 18:30:00	0.0982317	27.5
2014-05-31 19:00:00	0.0977661	27.6
2014-05-31 19:30:00	0.0977661	27.6
2014-05-31 20:00:00	0.0977661	27.4
2014-05-31 20:30:00	0.0977661	27.2
2014-05-31 21:00:00	0.0973	26.9
2014-05-31 21:30:00	0.0973	26.6
2014-05-31 22:00:00	0.0973	26.2
2014-05-31 22:30:00	0.0968336	25.8
2014-05-31 23:00:00	0.0968336	25.5
2014-05-31 23:30:00	0.0963668	25.1
2014-06-01	0.0963668	24.8
2014-06-01 00:30:00	0.0958997	24.5
2014-06-01 01:00:00	0.0958997	24.2
2014-06-01 01:30:00	0.0958997	23.9
2014-06-01 02:00:00	0.0954321	23.6
2014-06-01 02:30:00	0.0954321	23.3
2014-06-01 03:00:00	0.0954321	23
2014-06-01 03:30:00	0.0949642	22.7
2014-06-01 04:00:00	0.0949642	22.4
2014-06-01 04:30:00	0.0949642	22.2
2014-06-01 05:00:00	0.0949642	21.9
2014-06-01 05:30:00	0.0944958	21.6
2014-06-01 06:00:00	0.0944958	21.3
2014-06-01 06:30:00	0.0944958	21.1
2014-06-01 07:00:00	0.0940271	20.8
2014-06-01 07:30:00	0.0940271	20.6
2014-06-01 08:00:00	0.0940271	20.4
2014-06-01 08:30:00	0.0940271	20.4
2014-06-01 09:00:00	0.0940271	20.4
2014-06-01 09:30:00	0.0940271	20.6
2014-06-01 10:00:00	0.0940271	20.9
2014-06-01 10:30:00	0.0944958	21.3
2014-06-01 11:00:00	0.0944958	21.8
2014-06-01 11:30:00	0.0949642	22.4
2014-06-01 12:00:00	0.0949642	23
2014-06-01 12:30:00	0.0954321	23.7
2014-06-01 13:00:00	0.0958997	24.4
2014-06-01 13:30:00	0.0958997	25.1
2014-06-01 14:00:00	0.0963668	25.8
2014-06-01 14:30:00	0.0963668	26.5
2014-06-01 15:00:00	0.0968336	27.1
2014-06-01 15:30:00	0.0968336	27.7
2014-06-01 16:00:00	0.0973	28.2
2014-06-01 16:30:00	0.0973	28.7
2014-06-01 17:00:00	0.0977661	29.1
2014-06-01 17:30:00	0.0977661	29.3
2014-06-01 18:00:00	0.0977661	29.4
2014-06-01 18:30:00	0.0977661	29.5
2014-06-01 19:00:00	0.0973	29.5
2014-06-01 19:30:00	0.0973	29.4
2014-06-01 20:00:00	0.0973	29.2
2014-06-01 20:30:00	0.0968336	28.9
2014-06-01 21:00:00	0.0968336	28.6
2014-06-01 21:30:00	0.0968336	28.2
2014-06-01 22:00:00	0.0963668	27.8
2014-06-01 22:30:00	0.0963668	27.4
2014-06-01 23:00:00	0.0958997	27
2014-06-01 23:30:00	0.0958997	26.6
2014-06-02	0.0954321	26.3
2014-06-02 00:30:00	0.0954321	25.9
2014-06-02 01:00:00	0.0954321	25.6
2014-06-02 01:30:00	0.0949642	25.4
2014-06-02 02:00:00	0.0949642	25.1
2014-06-02 02:30:00	0.0949642	24.9
2014-06-02 03:00:00	0.0944958	24.6
2014-06-02 03:30:00	0.0944958	24.4
2014-06-02 04:00:00	0.0944958	24.1
2014-06-02 04:30:00	0.0944958	23.9
2014-06-02 05:00:00	0.0944958	23.7
2014-06-02 05:30:00	0.0940271	23.4
2014-06-02 06:00:00	0.0940271	23.2
2014-06-02 06:30:00	0.0940271	23
2014-06-02 07:00:00	0.0935581	22.8
2014-06-02 07:30:00	0.0935581	22.5
2014-06-02 08:00:00	0.0935581	22.4
2014-06-02 08:30:00	0.0935581	22.3
2014-06-02 09:00:00	0.0935581	22.2
2014-06-02 09:30:00	0.0935581	22.2
2014-06-02 10:00:00	0.0935581	22.2
2014-06-02 10:30:00	0.0935581	22.4
2014-06-02 11:00:00	0.0935581	22.5
2014-06-02 11:30:00	0.0935581	22.6
2014-06-02 12:00:00	0.0935581	22.7
2014-06-02 12:30:00	0.0935581	22.8
2014-06-02 13:00:00	0.0935581	23
2014-06-02 13:30:00	0.0940271	23.2
2014-06-02 14:00:00	0.0940271	23.6
2014-06-02 14:30:00	0.0940271	24
2014-06-02 15:00:00	0.0944958	24.3
2014-06-02 15:30:00	0.0944958	24.7
2014-06-02 16:00:00	0.0944958	25
2014-06-02 16:30:00	0.0944958	25.3
2014-06-02 17:00:00	0.0944958	25.6
2014-06-02 17:30:00	0.0949642	25.9
2014-06-02 18:00:00	0.0949642	26.2
2014-06-02 18:30:00	0.0949642	26.4
2014-06-02 19:00:00	0.0949642	26.5
2014-06-02 19:30:00	0.0949642	26.5
2014-06-02 20:00:00	0.0949642	26.5
2014-06-02 20:30:00	0.0949642	26.3
2014-06-02 21:00:00	0.0949642	26.1
2014-06-02 21:30:00	0.0944958	25.8
2014-06-02 22:00:00	0.0944958	25.5
2014-06-02 22:30:00	0.0944958	25.2
2014-06-02 23:00:00	0.0940271	24.9
2014-06-02 23:30:00	0.0940271	24.6
2014-06-03	0.0940271	24.3
2014-06-03 00:30:00	0.0935581	24
2014-06-03 01:00:00	0.0935581	23.6
2014-06-03 01:30:00	0.0935581	23.3
2014-06-03 02:00:00	0.0935581	23.1
2014-06-03 02:30:00	0.0930886	22.8
2014-06-03 03:00:00	0.0930886	22.6
2014-06-03 03:30:00	0.0930886	22.4
2014-06-03 04:00:00	0.0926188	22.1
2014-06-03 04:30:00	0.0926188	21.9
2014-06-03 05:00:00	0.0926188	21.7
2014-06-03 05:30:00	0.0926188	21.5
2014-06-03 06:00:00	0.0926188	21.3
2014-06-03 06:30:00	0.0921485	21.1
2014-06-03 07:00:00	0.0921485	21
2014-06-03 07:30:00	0.0921485	20.8
2014-06-03 08:00:00	0.0921485	20.8
2014-06-03 08:30:00	0.0921485	20.8
2014-06-03 09:00:00	0.0921485	20.9
2014-06-03 09:30:00	0.0921485	21
2014-06-03 10:00:00	0.0926188	21.3
2014-06-03 10:30:00	0.0926188	21.6
2014-06-03 11:00:00	0.0926188	22
2014-06-03 11:30:00	0.0926188	22.5
2014-06-03 12:00:00	0.0930886	23.1
2014-06-03 12:30:00	0.0935581	23.6
2014-06-03 13:00:00	0.0935581	24
2014-06-03 13:30:00	0.0935581	24.4
2014-06-03 14:00:00	0.0935581	24.7
2014-06-03 14:30:00	0.0940271	24.9
2014-06-03 15:00:00	0.0935581	24.9
2014-06-03 15:30:00	0.0935581	24.6
2014-06-03 16:00:00	0.0963668	23.7
2014-06-03 16:30:00	0.14845	22.4
2014-06-03 17:00:00	0.172436	21.5
2014-06-03 17:30:00	0.18791	20.8
2014-06-03 18:00:00	0.189468	20.3
2014-06-03 18:30:00	0.18752	20
2014-06-03 19:00:00	0.185955	19.8
2014-06-03 19:30:00	0.184385	19.6
2014-06-03 20:00:00	0.183204	19.4
2014-06-03 20:30:00	0.182415	19.2
2014-06-03 21:00:00	0.181625	19
2014-06-03 21:30:00	0.180436	18.7
2014-06-03 22:00:00	0.179643	18.5
2014-06-03 22:30:00	0.179245	18.3
2014-06-03 23:00:00	0.178449	18.1
2014-06-03 23:30:00	0.178051	17.9
2014-06-04	0.177253	17.6
2014-06-04 00:30:00	0.176454	17.4
2014-06-04 01:00:00	0.176053	17.2
2014-06-04 01:30:00	0.175653	17
2014-06-04 02:00:00	0.175252	16.9
2014-06-04 02:30:00	0.174851	16.8
2014-06-04 03:00:00	0.174449	16.6
2014-06-04 03:30:00	0.174047	16.4
2014-06-04 04:00:00	0.173645	16.3
2014-06-04 04:30:00	0.173645	16.1
2014-06-04 05:00:00	0.173243	15.9
2014-06-04 05:30:00	0.17284	15.7
2014-06-04 06:00:00	0.172436	15.5
2014-06-04 06:30:00	0.172436	15.4
2014-06-04 07:00:00	0.172033	15.3
2014-06-04 07:30:00	0.172033	15.2
2014-06-04 08:00:00	0.171629	15.3
2014-06-04 08:30:00	0.171629	15.6
2014-06-04 09:00:00	0.171629	16
2014-06-04 09:30:00	0.171629	16.4
2014-06-04 10:00:00	0.172033	17
2014-06-04 10:30:00	0.172033	17.8
2014-06-04 11:00:00	0.172436	18.5
2014-06-04 11:30:00	0.172436	19.2
2014-06-04 12:00:00	0.172436	19.9
2014-06-04 12:30:00	0.172436	20.7
2014-06-04 13:00:00	0.172436	21.2
2014-06-04 13:30:00	0.172033	21.7
2014-06-04 14:00:00	0.172033	22.3
2014-06-04 14:30:00	0.172436	22.9
2014-06-04 15:00:00	0.172436	23.6
2014-06-04 15:30:00	0.172436	24.3
2014-06-04 16:00:00	0.172436	24.9
2014-06-04 16:30:00	0.172436	25.4
2014-06-04 17:00:00	0.172033	25.8
2014-06-04 17:30:00	0.172033	26
2014-06-04 18:00:00	0.171629	26.2
2014-06-04 18:30:00	0.17082	26.2
2014-06-04 19:00:00	0.170415	26.1
2014-06-04 19:30:00	0.17001	25.8
2014-06-04 20:00:00	0.169198	25.4
2014-06-04 20:30:00	0.168791	25
2014-06-04 21:00:00	0.168385	24.5
2014-06-04 21:30:00	0.167978	23.9
2014-06-04 22:00:00	0.16757	23.4
2014-06-04 22:30:00	0.167162	23
2014-06-04 23:00:00	0.166754	22.5
2014-06-04 23:30:00	0.166346	22.1
2014-06-05	0.165528	21.7
2014-06-05 00:30:00	0.165528	21.3
2014-06-05 01:00:00	0.165118	21
2014-06-05 01:30:00	0.164709	20.6
2014-06-05 02:00:00	0.164709	20.3
2014-06-05 02:30:00	0.164298	20.1
2014-06-05 03:00:00	0.163888	19.8
2014-06-05 03:30:00	0.163477	19.6
2014-06-05 04:00:00	0.163477	19.3
2014-06-05 04:30:00	0.163477	19.1
2014-06-05 05:00:00	0.163066	18.8
2014-06-05 05:30:00	0.162654	18.5
2014-06-05 06:00:00	0.162242	18.3
2014-06-05 06:30:00	0.16183	18.1
2014-06-05 07:00:00	0.16183	18
2014-06-05 07:30:00	0.16183	17.8
2014-06-05 08:00:00	0.161417	17.8
2014-06-05 08:30:00	0.161417	17.8
2014-06-05 09:00:00	0.161417	17.8
2014-06-05 09:30:00	0.161417	18
2014-06-05 10:00:00	0.161417	18.3
2014-06-05 10:30:00	0.16183	18.7
2014-06-05 11:00:00	0.16183	19.2
2014-06-05 11:30:00	0.162242	19.8
2014-06-05 12:00:00	0.162654	20.7
2014-06-05 12:30:00	0.163066	21.7
2014-06-05 13:00:00	0.163477	22.8
2014-06-05 13:30:00	0.163888	23.9
2014-06-05 14:00:00	0.164709	24.9
2014-06-05 14:30:00	0.165118	25.8
2014-06-05 15:00:00	0.165118	26.6
2014-06-05 15:30:00	0.165528	27.3
2014-06-05 16:00:00	0.165528	27.9
2014-06-05 16:30:00	0.165118	28.4
2014-06-05 17:00:00	0.165118	28.6
2014-06-05 17:30:00	0.165118	28.8
2014-06-05 18:00:00	0.164709	28.8
2014-06-05 18:30:00	0.164709	28.7
2014-06-05 19:00:00	0.164298	28.4
2014-06-05 19:30:00	0.163888	28.1
2014-06-05 20:00:00	0.163477	27.8
2014-06-05 20:30:00	0.162654	27.3
2014-06-05 21:00:00	0.162242	26.8
2014-06-05 21:30:00	0.16183	26.2
2014-06-05 22:00:00	0.161417	25.6
2014-06-05 22:30:00	0.161004	25.1
2014-06-05 23:00:00	0.160591	24.7
2014-06-05 23:30:00	0.160177	24.2
2014-06-06	0.160177	23.9
2014-06-06 00:30:00	0.159349	23.5
2014-06-06 01:00:00	0.159349	23.2
2014-06-06 01:30:00	0.159349	22.9
2014-06-06 02:00:00	0.158934	22.6
2014-06-06 02:30:00	0.158519	22.2
2014-06-06 03:00:00	0.158519	21.9
2014-06-06 03:30:00	0.158103	21.6
2014-06-06 04:00:00	0.157687	21.2
2014-06-06 04:30:00	0.157271	20.9
2014-06-06 05:00:00	0.157271	20.5
2014-06-06 05:30:00	0.157271	20
2014-06-06 06:00:00	0.157687	19.6
2014-06-06 06:30:00	0.157687	19.2
2014-06-06 07:00:00	0.158103	18.9
2014-06-06 07:30:00	0.159349	18.6
2014-06-06 08:00:00	0.159763	18.4
2014-06-06 08:30:00	0.160177	18.2
2014-06-06 09:00:00	0.160591	18.2
2014-06-06 09:30:00	0.161004	18.3
2014-06-06 10:00:00	0.161004	18.6
2014-06-06 10:30:00	0.16183	19.1
2014-06-06 11:00:00	0.16183	19.7
2014-06-06 11:30:00	0.162242	20.3
2014-06-06 12:00:00	0.162654	20.9
2014-06-06 12:30:00	0.162654	21.4
2014-06-06 13:00:00	0.163066	22
2014-06-06 13:30:00	0.163066	22.5
2014-06-06 14:00:00	0.163066	23.1
2014-06-06 14:30:00	0.163477	23.7
2014-06-06 15:00:00	0.163888	24.5
2014-06-06 15:30:00	0.163888	25.2
2014-06-06 16:00:00	0.163888	25.7
2014-06-06 16:30:00	0.163888	26.2
2014-06-06 17:00:00	0.163888	26.6
2014-06-06 17:30:00	0.163888	26.8
2014-06-06 18:00:00	0.163477	27
2014-06-06 18:30:00	0.163477	26.9
2014-06-06 19:00:00	0.163066	26.8
2014-06-06 19:30:00	0.162654	26.5
2014-06-06 20:00:00	0.162242	26.1
2014-06-06 20:30:00	0.161417	25.6
2014-06-06 21:00:00	0.161004	25
2014-06-06 21:30:00	0.160591	24.4
2014-06-06 22:00:00	0.160177	23.9
2014-06-06 22:30:00	0.159763	23.3
2014-06-06 23:00:00	0.159349	22.7
2014-06-06 23:30:00	0.159349	22.2
2014-06-07	0.158934	21.7
2014-06-07 00:30:00	0.158519	21.2
2014-06-07 01:00:00	0.158103	20.8
2014-06-07 01:30:00	0.158103	20.3
2014-06-07 02:00:00	0.157687	19.9
2014-06-07 02:30:00	0.157271	19.5
2014-06-07 03:00:00	0.156855	19.1
2014-06-07 03:30:00	0.156855	18.8
2014-06-07 04:00:00	0.156438	18.4
2014-06-07 04:30:00	0.156021	18.1
2014-06-07 05:00:00	0.156021	17.8
2014-06-07 05:30:00	0.156021	17.5
2014-06-07 06:00:00	0.155603	17.1
2014-06-07 06:30:00	0.155603	16.9
2014-06-07 07:00:00	0.155185	16.6
2014-06-07 07:30:00	0.155185	16.5
2014-06-07 08:00:00	0.155185	16.4
2014-06-07 08:30:00	0.155185	16.5
2014-06-07 09:00:00	0.155185	16.8
2014-06-07 09:30:00	0.155185	17.2
2014-06-07 10:00:00	0.155185	17.7
2014-06-07 10:30:00	0.155603	18.4
2014-06-07 11:00:00	0.156021	19.2
2014-06-07 11:30:00	0.156438	20
2014-06-07 12:00:00	0.156855	20.8
2014-06-07 12:30:00	0.157271	21.6
2014-06-07 13:00:00	0.157687	22.4
2014-06-07 13:30:00	0.158103	23.2
2014-06-07 14:00:00	0.158103	23.9
2014-06-07 14:30:00	0.158103	24.6
2014-06-07 15:00:00	0.158519	25.2
2014-06-07 15:30:00	0.158934	25.7
2014-06-07 16:00:00	0.158934	26
2014-06-07 16:30:00	0.158934	26.3
2014-06-07 17:00:00	0.158519	26.5
2014-06-07 17:30:00	0.158519	26.6
2014-06-07 18:00:00	0.158519	26.6
2014-06-07 18:30:00	0.158519	26.6
2014-06-07 19:00:00	0.158103	26.4
2014-06-07 19:30:00	0.158103	26.2
2014-06-07 20:00:00	0.157687	25.9
2014-06-07 20:30:00	0.157271	25.4
2014-06-07 21:00:00	0.156855	24.9
2014-06-07 21:30:00	0.156438	24.4
2014-06-07 22:00:00	0.156021	23.8
2014-06-07 22:30:00	0.155603	23.3
2014-06-07 23:00:00	0.155185	22.9
2014-06-07 23:30:00	0.155185	22.4
2014-06-08	0.154767	22.1
2014-06-08 00:30:00	0.154348	21.8
2014-06-08 01:00:00	0.153929	21.5
2014-06-08 01:30:00	0.153929	21.2
2014-06-08 02:00:00	0.15351	20.9
2014-06-08 02:30:00	0.15351	20.6
2014-06-08 03:00:00	0.15309	20.4
2014-06-08 03:30:00	0.15309	20.1
2014-06-08 04:00:00	0.15267	19.8
2014-06-08 04:30:00	0.15267	19.4
2014-06-08 05:00:00	0.15267	19.1
2014-06-08 05:30:00	0.15225	18.8
2014-06-08 06:00:00	0.151829	18.5
2014-06-08 06:30:00	0.151829	18.3
2014-06-08 07:00:00	0.151829	18
2014-06-08 07:30:00	0.151408	17.9
2014-06-08 08:00:00	0.151408	17.9
2014-06-08 08:30:00	0.151829	18
2014-06-08 09:00:00	0.151829	18.3
2014-06-08 09:30:00	0.151829	18.7
2014-06-08 10:00:00	0.15225	19.3
2014-06-08 10:30:00	0.15267	20
2014-06-08 11:00:00	0.15267	20.8
2014-06-08 11:30:00	0.15351	21.6
2014-06-08 12:00:00	0.15351	22.5
2014-06-08 12:30:00	0.153929	23.4
2014-06-08 13:00:00	0.154348	24.3
2014-06-08 13:30:00	0.154767	25.2
2014-06-08 14:00:00	0.155185	26
2014-06-08 14:30:00	0.155603	26.8
2014-06-08 15:00:00	0.156021	27.5
2014-06-08 15:30:00	0.156021	28.2
2014-06-08 16:00:00	0.156021	28.7
2014-06-08 16:30:00	0.156438	29.1
2014-06-08 17:00:00	0.156438	29.4
2014-06-08 17:30:00	0.156438	29.6
2014-06-08 18:00:00	0.156021	29.7
2014-06-08 18:30:00	0.156021	29.6
2014-06-08 19:00:00	0.155603	29.4
2014-06-08 19:30:00	0.155185	29.1
2014-06-08 20:00:00	0.154767	28.6
2014-06-08 20:30:00	0.153929	28.1
2014-06-08 21:00:00	0.15351	27.5
2014-06-08 21:30:00	0.15309	26.8
2014-06-08 22:00:00	0.15267	26.1
2014-06-08 22:30:00	0.15225	25.5
2014-06-08 23:00:00	0.151829	24.9
2014-06-08 23:30:00	0.151408	24.4
2014-06-09	0.150986	23.8
2014-06-09 00:30:00	0.150986	23.3
2014-06-09 01:00:00	0.150564	22.9
2014-06-09 01:30:00	0.150564	22.4
2014-06-09 02:00:00	0.150142	22
2014-06-09 02:30:00	0.14972	21.6
2014-06-09 03:00:00	0.14972	21.2
2014-06-09 03:30:00	0.149297	20.8
2014-06-09 04:00:00	0.149297	20.4
2014-06-09 04:30:00	0.148874	20.1
2014-06-09 05:00:00	0.148874	19.8
2014-06-09 05:30:00	0.148874	19.4
2014-06-09 06:00:00	0.14845	19.1
2014-06-09 06:30:00	0.148026	18.8
2014-06-09 07:00:00	0.148026	18.6
2014-06-09 07:30:00	0.148026	18.5
2014-06-09 08:00:00	0.148026	18.4
2014-06-09 08:30:00	0.148026	18.5
2014-06-09 09:00:00	0.148026	18.8
2014-06-09 09:30:00	0.148026	19.1
2014-06-09 10:00:00	0.14845	19.6
2014-06-09 10:30:00	0.14845	20.2
2014-06-09 11:00:00	0.148874	20.9
2014-06-09 11:30:00	0.149297	21.7
2014-06-09 12:00:00	0.149297	22.6
2014-06-09 12:30:00	0.14972	23.5
2014-06-09 13:00:00	0.150142	24.3
2014-06-09 13:30:00	0.150564	25.2
2014-06-09 14:00:00	0.150986	26
2014-06-09 14:30:00	0.151408	26.9
2014-06-09 15:00:00	0.151829	27.6
2014-06-09 15:30:00	0.151829	28.2
2014-06-09 16:00:00	0.151829	28.8
2014-06-09 16:30:00	0.15225	29.3
2014-06-09 17:00:00	0.15225	29.6
2014-06-09 17:30:00	0.15225	29.9
2014-06-09 18:00:00	0.151829	30
2014-06-09 18:30:00	0.151829	30
2014-06-09 19:00:00	0.151408	29.8
2014-06-09 19:30:00	0.151408	29.5
2014-06-09 20:00:00	0.150564	29
2014-06-09 20:30:00	0.150564	28.5
2014-06-09 21:00:00	0.150142	27.8
2014-06-09 21:30:00	0.14972	27.2
2014-06-09 22:00:00	0.149297	26.5
2014-06-09 22:30:00	0.14845	26
2014-06-09 23:00:00	0.148026	25.4
2014-06-09 23:30:00	0.148026	24.9
2014-06-10	0.147602	24.4
2014-06-10 00:30:00	0.147177	23.9
2014-06-10 01:00:00	0.146752	23.4
2014-06-10 01:30:00	0.146326	22.9
2014-06-10 02:00:00	0.146326	22.5
2014-06-10 02:30:00	0.145901	22.1
2014-06-10 03:00:00	0.145901	21.7
2014-06-10 03:30:00	0.145475	21.3
2014-06-10 04:00:00	0.145475	21
2014-06-10 04:30:00	0.145048	20.6
2014-06-10 05:00:00	0.145048	20.3
2014-06-10 05:30:00	0.145048	20
2014-06-10 06:00:00	0.144621	19.7
2014-06-10 06:30:00	0.144194	19.4
2014-06-10 07:00:00	0.144194	19.2
2014-06-10 07:30:00
2014-06-10 08:00:00
2014-06-10 08:30:00
2014-06-10 09:00:00
2014-06-10 09:30:00
2014-06-10 10:00:00
2014-06-10 10:30:00
2014-06-10 11:00:00
2014-06-10 11:30:00
2014-06-10 12:00:00
2014-06-10 12:30:00
2014-06-10 13:00:00
2014-06-10 13:30:00
2014-06-10 14:00:00
2014-06-10 14:30:00
2014-06-10 15:00:00
2014-06-10 15:30:00
2014-06-10 16:00:00
2014-06-10 16:30:00
2014-06-10 17:00:00
2014-06-10 17:30:00
2014-06-10 18:00:00
2014-06-10 18:30:00
2014-06-10 19:00:00
2014-06-10 19:30:00
2014-06-10 20:00:00
2014-06-10 20:30:00
2014-06-10 21:00:00
2014-06-10 21:30:00
2014-06-10 22:00:00
2014-06-10 22:30:00
2014-06-10 23:00:00
2014-06-10 23:30:00
2014-06-11
2014-06-11 00:30:00
2014-06-11 01:00:00
2014-06-11 01:30:00
2014-06-11 02:00:00
2014-06-11 02:30:00
2014-06-11 03:00:00
2014-06-11 03:30:00
2014-06-11 04:00:00
2014-06-11 04:30:00
2014-06-11 05:00:00
2014-06-11 05:30:00
2014-06-11 06:00:00
2014-06-11 06:30:00
2014-06-11 07:00:00
2014-06-11 07:30:00
2014-06-11 08:00:00
2014-06-11 08:30:00
2014-06-11 09:00:00
2014-06-11 09:30:00
2014-06-11 10:00:00
2014-06-11 10:30:00
2014-06-11 11:00:00
2014-06-11 11:30:00
2014-06-11 12:00:00
2014-06-11 12:30:00
2014-06-11 13:00:00
2014-06-11 13:30:00
2014-06-11 14:00:00
2014-06-11 14:30:00
[truncated: 6,834 more rows]
