# Supplementary material for: Linking diffuse radiation and ecosystem productivity of a desert steppe ecosystem
Source: PeerJ. 2020 May 5;8:e9043. doi: 10.7717/peerj.9043 (PMC7207212; doi:10.7717/peerj.9043)
Supplement: Supplemental Information 7 — VWC soil volumetric water content in units of m3 m-3, port 1, 10 cm; port 2, 30 cm; port 3, 70 cm; port 4, 120 cm; port 5, 10 cm [file peerj-08-9043-s007.xls]

## Sheet: Sheet1
yc_2_em50_2_full	Port 1	Port 1
Measurement Time	SWC	Temp
2015-05-01	0.126367	16.4
2015-05-01 00:30:00	0.125925	16.2
2015-05-01 01:00:00	0.125925	16.1
2015-05-01 01:30:00	0.125925	16
2015-05-01 02:00:00	0.125925	15.9
2015-05-01 02:30:00	0.125925	15.7
2015-05-01 03:00:00	0.125925	15.6
2015-05-01 03:30:00	0.125925	15.5
2015-05-01 04:00:00	0.125482	15.4
2015-05-01 04:30:00	0.125482	15.3
2015-05-01 05:00:00	0.125482	15.1
2015-05-01 05:30:00	0.125482	15
2015-05-01 06:00:00	0.125039	14.9
2015-05-01 06:30:00	0.125039	14.8
2015-05-01 07:00:00	0.125039	14.7
2015-05-01 07:30:00	0.125039	14.6
2015-05-01 08:00:00	0.125039	14.5
2015-05-01 08:30:00	0.124595	14.4
2015-05-01 09:00:00	0.124595	14.2
2015-05-01 09:30:00	0.124595	14.2
2015-05-01 10:00:00	0.124595	14.2
2015-05-01 10:30:00	0.124595	14.2
2015-05-01 11:00:00	0.124595	14.2
2015-05-01 11:30:00	0.124595	14.4
2015-05-01 12:00:00	0.124595	14.5
2015-05-01 12:30:00	0.125039	14.8
2015-05-01 13:00:00	0.125039	15
2015-05-01 13:30:00	0.125039	15.3
2015-05-01 14:00:00	0.125039	15.6
2015-05-01 14:30:00	0.125482	15.9
2015-05-01 15:00:00	0.125482	16.3
2015-05-01 15:30:00	0.125482	16.6
2015-05-01 16:00:00	0.125482	16.9
2015-05-01 16:30:00	0.125925	17.3
2015-05-01 17:00:00	0.125925	17.6
2015-05-01 17:30:00	0.125925	17.9
2015-05-01 18:00:00	0.125925	18.1
2015-05-01 18:30:00	0.125925	18.3
2015-05-01 19:00:00	0.125925	18.4
2015-05-01 19:30:00	0.125925	18.5
2015-05-01 20:00:00	0.125925	18.5
2015-05-01 20:30:00	0.125925	18.5
2015-05-01 21:00:00	0.125925	18.4
2015-05-01 21:30:00	0.125925	18.3
2015-05-01 22:00:00	0.125925	18.1
2015-05-01 22:30:00	0.125482	17.9
2015-05-01 23:00:00	0.125482	17.7
2015-05-01 23:30:00	0.125482	17.5
2015-05-02	0.125482	17.3
2015-05-02 00:30:00	0.125482	17.1
2015-05-02 01:00:00	0.125039	16.9
2015-05-02 01:30:00	0.125039	16.7
2015-05-02 02:00:00	0.125039	16.5
2015-05-02 02:30:00	0.125039	16.3
2015-05-02 03:00:00	0.124595	16.1
2015-05-02 03:30:00	0.124595	16
2015-05-02 04:00:00	0.124595	15.8
2015-05-02 04:30:00	0.124595	15.6
2015-05-02 05:00:00	0.124595	15.5
2015-05-02 05:30:00	0.124595	15.3
2015-05-02 06:00:00	0.124595	15.2
2015-05-02 06:30:00	0.124595	15
2015-05-02 07:00:00	0.124151	14.9
2015-05-02 07:30:00	0.124151	14.8
2015-05-02 08:00:00	0.124151	14.6
2015-05-02 08:30:00	0.124151	14.5
2015-05-02 09:00:00	0.124151	14.4
2015-05-02 09:30:00	0.124151	14.4
2015-05-02 10:00:00	0.124151	14.4
2015-05-02 10:30:00	0.124151	14.4
2015-05-02 11:00:00	0.124151	14.5
2015-05-02 11:30:00	0.124151	14.6
2015-05-02 12:00:00	0.124151	14.7
2015-05-02 12:30:00	0.124151	14.9
2015-05-02 13:00:00	0.124151	15.1
2015-05-02 13:30:00	0.124151	15.3
2015-05-02 14:00:00	0.124151	15.6
2015-05-02 14:30:00	0.124595	15.8
2015-05-02 15:00:00	0.124595	16
2015-05-02 15:30:00	0.124595	16.2
2015-05-02 16:00:00	0.124595	16.3
2015-05-02 16:30:00	0.124595	16.4
2015-05-02 17:00:00	0.124595	16.5
2015-05-02 17:30:00	0.124595	16.6
2015-05-02 18:00:00	0.124595	16.7
2015-05-02 18:30:00	0.124595	16.7
2015-05-02 19:00:00	0.124595	16.7
2015-05-02 19:30:00	0.124595	16.7
2015-05-02 20:00:00	0.124595	16.7
2015-05-02 20:30:00	0.124595	16.6
2015-05-02 21:00:00	0.124595	16.6
2015-05-02 21:30:00	0.124595	16.5
2015-05-02 22:00:00	0.124595	16.4
2015-05-02 22:30:00	0.124151	16.3
2015-05-02 23:00:00	0.124151	16.2
2015-05-02 23:30:00	0.124151	16.1
2015-05-03	0.124151	16
2015-05-03 00:30:00	0.124151	15.9
2015-05-03 01:00:00	0.124151	15.8
2015-05-03 01:30:00	0.124151	15.7
2015-05-03 02:00:00	0.123707	15.7
2015-05-03 02:30:00	0.123707	15.6
2015-05-03 03:00:00	0.123707	15.5
2015-05-03 03:30:00	0.123707	15.4
2015-05-03 04:00:00	0.123707	15.3
2015-05-03 04:30:00	0.123707	15.2
2015-05-03 05:00:00	0.123707	15.1
2015-05-03 05:30:00	0.123707	15
2015-05-03 06:00:00	0.123707	14.9
2015-05-03 06:30:00	0.123262	14.8
2015-05-03 07:00:00	0.123262	14.7
2015-05-03 07:30:00	0.123262	14.6
2015-05-03 08:00:00	0.123262	14.5
2015-05-03 08:30:00	0.123262	14.4
2015-05-03 09:00:00	0.123262	14.2
2015-05-03 09:30:00	0.123262	14.2
2015-05-03 10:00:00	0.123262	14.1
2015-05-03 10:30:00	0.123262	14.2
2015-05-03 11:00:00	0.123262	14.2
2015-05-03 11:30:00	0.123262	14.4
2015-05-03 12:00:00	0.123262	14.5
2015-05-03 12:30:00	0.123262	14.7
2015-05-03 13:00:00	0.123262	14.9
2015-05-03 13:30:00	0.123262	15.2
2015-05-03 14:00:00	0.123707	15.5
2015-05-03 14:30:00	0.123707	15.8
2015-05-03 15:00:00	0.123707	16.1
2015-05-03 15:30:00	0.123707	16.5
2015-05-03 16:00:00	0.124151	16.8
2015-05-03 16:30:00	0.124151	17.1
2015-05-03 17:00:00	0.124151	17.4
2015-05-03 17:30:00	0.124151	17.6
2015-05-03 18:00:00	0.124151	17.8
2015-05-03 18:30:00	0.124595	18
2015-05-03 19:00:00	0.124595	18.1
2015-05-03 19:30:00	0.124595	18.1
2015-05-03 20:00:00	0.124151	18.1
2015-05-03 20:30:00	0.124151	18.1
2015-05-03 21:00:00	0.124151	18
2015-05-03 21:30:00	0.124151	17.9
2015-05-03 22:00:00	0.124151	17.7
2015-05-03 22:30:00	0.124151	17.5
2015-05-03 23:00:00	0.123707	17.3
2015-05-03 23:30:00	0.123707	17.2
2015-05-04	0.123707	17
2015-05-04 00:30:00	0.123707	16.8
2015-05-04 01:00:00	0.123707	16.6
2015-05-04 01:30:00	0.123707	16.4
2015-05-04 02:00:00	0.123262	16.2
2015-05-04 02:30:00	0.123262	16
2015-05-04 03:00:00	0.123262	15.8
2015-05-04 03:30:00	0.123262	15.6
2015-05-04 04:00:00	0.122817	15.4
2015-05-04 04:30:00	0.122817	15.2
2015-05-04 05:00:00	0.122817	15
2015-05-04 05:30:00	0.122817	14.8
2015-05-04 06:00:00	0.122372	14.7
2015-05-04 06:30:00	0.122372	14.5
2015-05-04 07:00:00	0.122372	14.3
2015-05-04 07:30:00	0.122372	14.1
2015-05-04 08:00:00	0.122372	14
2015-05-04 08:30:00	0.122372	13.8
2015-05-04 09:00:00	0.122372	13.7
2015-05-04 09:30:00	0.122372	13.6
2015-05-04 10:00:00	0.122372	13.7
2015-05-04 10:30:00	0.122372	13.7
2015-05-04 11:00:00	0.122372	13.9
2015-05-04 11:30:00	0.122372	14.1
2015-05-04 12:00:00	0.122372	14.3
2015-05-04 12:30:00	0.122372	14.6
2015-05-04 13:00:00	0.122372	14.9
2015-05-04 13:30:00	0.122817	15.3
2015-05-04 14:00:00	0.122817	15.7
2015-05-04 14:30:00	0.122817	16
2015-05-04 15:00:00	0.123262	16.4
2015-05-04 15:30:00	0.123262	16.8
2015-05-04 16:00:00	0.123262	17.1
2015-05-04 16:30:00	0.123262	17.4
2015-05-04 17:00:00	0.123707	17.6
2015-05-04 17:30:00	0.123707	17.9
2015-05-04 18:00:00	0.123707	18.1
2015-05-04 18:30:00	0.123707	18.2
2015-05-04 19:00:00	0.123707	18.4
2015-05-04 19:30:00	0.123707	18.4
2015-05-04 20:00:00	0.123707	18.5
2015-05-04 20:30:00	0.123707	18.4
2015-05-04 21:00:00	0.123707	18.4
2015-05-04 21:30:00	0.123707	18.3
2015-05-04 22:00:00	0.123262	18.2
2015-05-04 22:30:00	0.123262	18
2015-05-04 23:00:00	0.123262	17.9
2015-05-04 23:30:00	0.123262	17.8
2015-05-05	0.123262	17.6
2015-05-05 00:30:00	0.123262	17.4
2015-05-05 01:00:00	0.123262	17.3
2015-05-05 01:30:00	0.123262	17.1
2015-05-05 02:00:00	0.122817	17
2015-05-05 02:30:00	0.122817	16.9
2015-05-05 03:00:00	0.122817	16.7
2015-05-05 03:30:00	0.122817	16.6
2015-05-05 04:00:00	0.122817	16.5
2015-05-05 04:30:00	0.122372	16.3
2015-05-05 05:00:00	0.122372	16.2
2015-05-05 05:30:00	0.122372	16.1
2015-05-05 06:00:00	0.122372	16
2015-05-05 06:30:00	0.122372	15.8
2015-05-05 07:00:00	0.122372	15.7
2015-05-05 07:30:00	0.122372	15.6
2015-05-05 08:00:00	0.122372	15.5
2015-05-05 08:30:00	0.122372	15.4
2015-05-05 09:00:00	0.121926	15.3
2015-05-05 09:30:00	0.121926	15.3
2015-05-05 10:00:00	0.121926	15.3
2015-05-05 10:30:00	0.121926	15.4
2015-05-05 11:00:00	0.122372	15.5
2015-05-05 11:30:00	0.121926	15.6
2015-05-05 12:00:00	0.122372	15.8
2015-05-05 12:30:00	0.122372	16
2015-05-05 13:00:00	0.122372	16.2
2015-05-05 13:30:00	0.122372	16.4
2015-05-05 14:00:00	0.122372	16.6
2015-05-05 14:30:00	0.122372	16.8
2015-05-05 15:00:00	0.122372	17
2015-05-05 15:30:00	0.122372	17.2
2015-05-05 16:00:00	0.122372	17.3
2015-05-05 16:30:00	0.122372	17.4
2015-05-05 17:00:00	0.122372	17.5
2015-05-05 17:30:00	0.122372	17.5
2015-05-05 18:00:00	0.122372	17.6
2015-05-05 18:30:00	0.122372	17.6
2015-05-05 19:00:00	0.122372	17.6
2015-05-05 19:30:00	0.122372	17.6
2015-05-05 20:00:00	0.122372	17.6
2015-05-05 20:30:00	0.122372	17.5
2015-05-05 21:00:00	0.122372	17.4
2015-05-05 21:30:00	0.122372	17.3
2015-05-05 22:00:00	0.122372	17.2
2015-05-05 22:30:00	0.122372	17.1
2015-05-05 23:00:00	0.122372	17
2015-05-05 23:30:00	0.121926	16.9
2015-05-06	0.121926	16.7
2015-05-06 00:30:00	0.121926	16.6
2015-05-06 01:00:00	0.121926	16.4
2015-05-06 01:30:00	0.121926	16.2
2015-05-06 02:00:00	0.121926	16.1
2015-05-06 02:30:00	0.12148	15.9
2015-05-06 03:00:00	0.12148	15.7
2015-05-06 03:30:00	0.12148	15.6
2015-05-06 04:00:00	0.12148	15.4
2015-05-06 04:30:00	0.12148	15.3
2015-05-06 05:00:00	0.121034	15.1
2015-05-06 05:30:00	0.121034	15
2015-05-06 06:00:00	0.121034	14.9
2015-05-06 06:30:00	0.121034	14.7
2015-05-06 07:00:00	0.121034	14.6
2015-05-06 07:30:00	0.121034	14.4
2015-05-06 08:00:00	0.121034	14.3
2015-05-06 08:30:00	0.121034	14.1
2015-05-06 09:00:00	0.121034	14.1
2015-05-06 09:30:00	0.121034	14
2015-05-06 10:00:00	0.121034	14
2015-05-06 10:30:00	0.121034	14.1
2015-05-06 11:00:00	0.121034	14.2
2015-05-06 11:30:00	0.121034	14.3
2015-05-06 12:00:00	0.121034	14.5
2015-05-06 12:30:00	0.121034	14.6
2015-05-06 13:00:00	0.121034	14.9
2015-05-06 13:30:00	0.121034	15.1
2015-05-06 14:00:00	0.121034	15.4
2015-05-06 14:30:00	0.121034	15.6
2015-05-06 15:00:00	0.121034	15.8
2015-05-06 15:30:00	0.121034	16
2015-05-06 16:00:00	0.121034	16.2
2015-05-06 16:30:00	0.12148	16.4
2015-05-06 17:00:00	0.12148	16.5
2015-05-06 17:30:00	0.12148	16.5
2015-05-06 18:00:00	0.12148	16.6
2015-05-06 18:30:00	0.12148	16.6
2015-05-06 19:00:00	0.12148	16.7
2015-05-06 19:30:00	0.12148	16.7
2015-05-06 20:00:00	0.12148	16.7
2015-05-06 20:30:00	0.121034	16.7
2015-05-06 21:00:00	0.121034	16.6
2015-05-06 21:30:00	0.121034	16.5
2015-05-06 22:00:00	0.121034	16.4
2015-05-06 22:30:00	0.121034	16.3
2015-05-06 23:00:00	0.121034	16.2
2015-05-06 23:30:00	0.121034	16
2015-05-07	0.121034	15.8
2015-05-07 00:30:00	0.121034	15.7
2015-05-07 01:00:00	0.120587	15.5
2015-05-07 01:30:00	0.120587	15.3
2015-05-07 02:00:00	0.120587	15.2
2015-05-07 02:30:00	0.120587	15
2015-05-07 03:00:00	0.120587	14.9
2015-05-07 03:30:00	0.120139	14.7
2015-05-07 04:00:00	0.120139	14.6
2015-05-07 04:30:00	0.120139	14.5
2015-05-07 05:00:00	0.120139	14.4
2015-05-07 05:30:00	0.120139	14.2
2015-05-07 06:00:00	0.120139	14.1
2015-05-07 06:30:00	0.120139	14.1
2015-05-07 07:00:00	0.120139	14
2015-05-07 07:30:00	0.120139	13.9
2015-05-07 08:00:00	0.120139	13.8
2015-05-07 08:30:00	0.119692	13.7
2015-05-07 09:00:00	0.119692	13.7
2015-05-07 09:30:00	0.119692	13.7
2015-05-07 10:00:00	0.119692	13.6
2015-05-07 10:30:00	0.119692	13.6
2015-05-07 11:00:00	0.119692	13.6
2015-05-07 11:30:00	0.119692	13.6
2015-05-07 12:00:00	0.119692	13.7
2015-05-07 12:30:00	0.119692	13.7
2015-05-07 13:00:00	0.119692	13.7
2015-05-07 13:30:00	0.119692	13.7
2015-05-07 14:00:00	0.119692	13.8
2015-05-07 14:30:00	0.119692	13.9
2015-05-07 15:00:00	0.119692	13.9
2015-05-07 15:30:00	0.119692	14
2015-05-07 16:00:00	0.119692	14
2015-05-07 16:30:00	0.119692	14.1
2015-05-07 17:00:00	0.119692	14.2
2015-05-07 17:30:00	0.119692	14.2
2015-05-07 18:00:00	0.119692	14.3
2015-05-07 18:30:00	0.119692	14.4
2015-05-07 19:00:00	0.119692	14.4
2015-05-07 19:30:00	0.119692	14.5
2015-05-07 20:00:00	0.119692	14.5
2015-05-07 20:30:00	0.119692	14.5
2015-05-07 21:00:00	0.119692	14.5
2015-05-07 21:30:00	0.119692	14.4
2015-05-07 22:00:00	0.119692	14.4
2015-05-07 22:30:00	0.119692	14.3
2015-05-07 23:00:00	0.119692	14.2
2015-05-07 23:30:00	0.119692	14.1
2015-05-08	0.119692	14
2015-05-08 00:30:00	0.119244	13.9
2015-05-08 01:00:00	0.119244	13.8
2015-05-08 01:30:00	0.119244	13.7
2015-05-08 02:00:00	0.119244	13.6
2015-05-08 02:30:00	0.119244	13.5
2015-05-08 03:00:00	0.119244	13.4
2015-05-08 03:30:00	0.119244	13.3
2015-05-08 04:00:00	0.119244	13.2
2015-05-08 04:30:00	0.119244	13.2
2015-05-08 05:00:00	0.118795	13.1
2015-05-08 05:30:00	0.118795	13
2015-05-08 06:00:00	0.118795	12.9
2015-05-08 06:30:00	0.118795	12.9
2015-05-08 07:00:00	0.118795	12.8
2015-05-08 07:30:00	0.118795	12.7
2015-05-08 08:00:00	0.118795	12.7
2015-05-08 08:30:00	0.118795	12.6
2015-05-08 09:00:00	0.118795	12.6
2015-05-08 09:30:00	0.118795	12.6
2015-05-08 10:00:00	0.118795	12.7
2015-05-08 10:30:00	0.118795	12.8
2015-05-08 11:00:00	0.118795	13
2015-05-08 11:30:00	0.118795	13.1
2015-05-08 12:00:00	0.118795	13.4
2015-05-08 12:30:00	0.118795	13.7
2015-05-08 13:00:00	0.118795	13.9
2015-05-08 13:30:00	0.119244	14.2
2015-05-08 14:00:00	0.119244	14.4
2015-05-08 14:30:00	0.119244	14.7
2015-05-08 15:00:00	0.119244	14.9
2015-05-08 15:30:00	0.119244	15.1
2015-05-08 16:00:00	0.119692	15.3
2015-05-08 16:30:00	0.119692	15.5
2015-05-08 17:00:00	0.119692	15.6
2015-05-08 17:30:00	0.119692	15.8
2015-05-08 18:00:00	0.119692	15.9
2015-05-08 18:30:00	0.119692	16.1
2015-05-08 19:00:00	0.119692	16.2
2015-05-08 19:30:00	0.119692	16.3
2015-05-08 20:00:00	0.119692	16.4
2015-05-08 20:30:00	0.119692	16.4
2015-05-08 21:00:00	0.119692	16.4
2015-05-08 21:30:00	0.119692	16.4
2015-05-08 22:00:00	0.119692	16.3
2015-05-08 22:30:00	0.119692	16.2
2015-05-08 23:00:00	0.119692	16.2
2015-05-08 23:30:00	0.119692	16.1
2015-05-09	0.119244	16
2015-05-09 00:30:00	0.119244	15.9
2015-05-09 01:00:00	0.119244	15.8
2015-05-09 01:30:00	0.119244	15.8
2015-05-09 02:00:00	0.119244	15.7
2015-05-09 02:30:00	0.119244	15.6
2015-05-09 03:00:00	0.119244	15.5
2015-05-09 03:30:00	0.118795	15.4
2015-05-09 04:00:00	0.118795	15.4
2015-05-09 04:30:00	0.118795	15.3
2015-05-09 05:00:00	0.118795	15.2
2015-05-09 05:30:00	0.118795	15.1
2015-05-09 06:00:00	0.118795	15
2015-05-09 06:30:00	0.118795	14.9
2015-05-09 07:00:00	0.118795	14.7
2015-05-09 07:30:00	0.118795	14.6
2015-05-09 08:00:00	0.118795	14.5
2015-05-09 08:30:00	0.118795	14.4
2015-05-09 09:00:00	0.118347	14.4
2015-05-09 09:30:00	0.118347	14.3
2015-05-09 10:00:00	0.118347	14.4
2015-05-09 10:30:00	0.118347	14.4
2015-05-09 11:00:00	0.118347	14.5
2015-05-09 11:30:00	0.118347	14.7
2015-05-09 12:00:00	0.118795	14.9
2015-05-09 12:30:00	0.118795	15.2
2015-05-09 13:00:00	0.118795	15.5
2015-05-09 13:30:00	0.118795	15.8
2015-05-09 14:00:00	0.118795	16.1
2015-05-09 14:30:00	0.118795	16.5
2015-05-09 15:00:00	0.118795	16.8
2015-05-09 15:30:00	0.118795	17.1
2015-05-09 16:00:00	0.119244	17.4
2015-05-09 16:30:00	0.119244	17.7
2015-05-09 17:00:00	0.119244	18
2015-05-09 17:30:00	0.119244	18.2
2015-05-09 18:00:00	0.119244	18.4
2015-05-09 18:30:00	0.119244	18.6
2015-05-09 19:00:00	0.119692	18.7
2015-05-09 19:30:00	0.119692	18.7
2015-05-09 20:00:00	0.119692	18.8
2015-05-09 20:30:00	0.119692	18.8
2015-05-09 21:00:00	0.119244	18.8
2015-05-09 21:30:00	0.119244	18.7
2015-05-09 22:00:00	0.119244	18.6
2015-05-09 22:30:00	0.119244	18.5
2015-05-09 23:00:00	0.119244	18.4
2015-05-09 23:30:00	0.119244	18.3
2015-05-10	0.119244	18.2
2015-05-10 00:30:00	0.118795	18.1
2015-05-10 01:00:00	0.118795	18
2015-05-10 01:30:00	0.118795	17.9
2015-05-10 02:00:00	0.118795	17.9
2015-05-10 02:30:00	0.118795	17.8
2015-05-10 03:00:00	0.118795	17.7
2015-05-10 03:30:00	0.118795	17.6
2015-05-10 04:00:00	0.118795	17.5
2015-05-10 04:30:00	0.118795	17.4
2015-05-10 05:00:00	0.118795	17.3
2015-05-10 05:30:00	0.118795	17.2
2015-05-10 06:00:00	0.118795	17.1
2015-05-10 06:30:00	0.118795	17
2015-05-10 07:00:00	0.118795	16.8
2015-05-10 07:30:00	0.118795	16.6
2015-05-10 08:00:00	0.118795	16.4
2015-05-10 08:30:00	0.118795	16.2
2015-05-10 09:00:00	0.118795	15.9
2015-05-10 09:30:00	0.118347	15.7
2015-05-10 10:00:00	0.118347	15.5
2015-05-10 10:30:00	0.117898	15.3
2015-05-10 11:00:00	0.117898	15.1
2015-05-10 11:30:00	0.117898	15
2015-05-10 12:00:00	0.117898	14.8
2015-05-10 12:30:00	0.117448	14.7
2015-05-10 13:00:00	0.117448	14.6
2015-05-10 13:30:00	0.117448	14.6
2015-05-10 14:00:00	0.117448	14.6
2015-05-10 14:30:00	0.117448	14.6
2015-05-10 15:00:00	0.117448	14.6
2015-05-10 15:30:00	0.117448	14.7
2015-05-10 16:00:00	0.117448	14.7
2015-05-10 16:30:00	0.117448	14.8
2015-05-10 17:00:00	0.117448	14.8
2015-05-10 17:30:00	0.117448	14.8
2015-05-10 18:00:00	0.117448	14.8
2015-05-10 18:30:00	0.117448	14.8
2015-05-10 19:00:00	0.117448	14.8
2015-05-10 19:30:00	0.117448	14.7
2015-05-10 20:00:00	0.117448	14.6
2015-05-10 20:30:00	0.117448	14.5
2015-05-10 21:00:00	0.117448	14.4
2015-05-10 21:30:00	0.117448	14.2
2015-05-10 22:00:00	0.116998	14
2015-05-10 22:30:00	0.116998	13.8
2015-05-10 23:00:00	0.116998	13.6
2015-05-10 23:30:00	0.116998	13.4
2015-05-11	0.116548	13.2
2015-05-11 00:30:00	0.116548	13
2015-05-11 01:00:00	0.116548	12.7
2015-05-11 01:30:00	0.116548	12.5
2015-05-11 02:00:00	0.116548	12.3
2015-05-11 02:30:00	0.116548	12.1
2015-05-11 03:00:00	0.116548	11.9
2015-05-11 03:30:00	0.116097	11.7
2015-05-11 04:00:00	0.116097	11.5
2015-05-11 04:30:00	0.116097	11.3
2015-05-11 05:00:00	0.116097	11.1
2015-05-11 05:30:00	0.116097	10.9
2015-05-11 06:00:00	0.116097	10.7
2015-05-11 06:30:00	0.115646	10.5
2015-05-11 07:00:00	0.115646	10.4
2015-05-11 07:30:00	0.115646	10.2
2015-05-11 08:00:00	0.115646	10
2015-05-11 08:30:00	0.115646	9.9
2015-05-11 09:00:00	0.115646	9.8
2015-05-11 09:30:00	0.115646	9.8
2015-05-11 10:00:00	0.115646	9.8
2015-05-11 10:30:00	0.115646	9.9
2015-05-11 11:00:00	0.115646	10
2015-05-11 11:30:00	0.115646	10.3
2015-05-11 12:00:00	0.116097	10.5
2015-05-11 12:30:00	0.116097	10.8
2015-05-11 13:00:00	0.116097	11.1
2015-05-11 13:30:00	0.116548	11.5
2015-05-11 14:00:00	0.116548	11.8
2015-05-11 14:30:00	0.116548	12.1
2015-05-11 15:00:00	0.116548	12.5
2015-05-11 15:30:00	0.116998	12.9
2015-05-11 16:00:00	0.116998	13.2
2015-05-11 16:30:00	0.117448	13.6
2015-05-11 17:00:00	0.117448	14
2015-05-11 17:30:00	0.117448	14.3
2015-05-11 18:00:00	0.117448	14.6
2015-05-11 18:30:00	0.117448	14.8
2015-05-11 19:00:00	0.117898	14.9
2015-05-11 19:30:00	0.117898	15
2015-05-11 20:00:00	0.117898	15
2015-05-11 20:30:00	0.117898	15
2015-05-11 21:00:00	0.117898	15
2015-05-11 21:30:00	0.117898	14.8
2015-05-11 22:00:00	0.117898	14.7
2015-05-11 22:30:00	0.117898	14.5
2015-05-11 23:00:00	0.117898	14.3
2015-05-11 23:30:00	0.117898	14.1
2015-05-12	0.117898	13.9
2015-05-12 00:30:00	0.117448	13.7
2015-05-12 01:00:00	0.117448	13.4
2015-05-12 01:30:00	0.117448	13.2
2015-05-12 02:00:00	0.117448	13
2015-05-12 02:30:00	0.117448	12.8
2015-05-12 03:00:00	0.117448	12.5
2015-05-12 03:30:00	0.117448	12.3
2015-05-12 04:00:00	0.117448	12.1
2015-05-12 04:30:00	0.117448	11.9
2015-05-12 05:00:00	0.117448	11.7
2015-05-12 05:30:00	0.117448	11.5
2015-05-12 06:00:00	0.116998	11.3
2015-05-12 06:30:00	0.116998	11.1
2015-05-12 07:00:00	0.116998	10.9
2015-05-12 07:30:00	0.116998	10.7
2015-05-12 08:00:00	0.116998	10.6
2015-05-12 08:30:00	0.116998	10.5
2015-05-12 09:00:00	0.116998	10.4
2015-05-12 09:30:00	0.116998	10.4
2015-05-12 10:00:00	0.116998	10.5
2015-05-12 10:30:00	0.116998	10.7
2015-05-12 11:00:00	0.117448	11
2015-05-12 11:30:00	0.117448	11.3
2015-05-12 12:00:00	0.117448	11.7
2015-05-12 12:30:00	0.117448	12.2
2015-05-12 13:00:00	0.117898	12.7
2015-05-12 13:30:00	0.117898	13.2
2015-05-12 14:00:00	0.118347	13.8
2015-05-12 14:30:00	0.118347	14.3
2015-05-12 15:00:00	0.118795	14.9
2015-05-12 15:30:00	0.118795	15.4
2015-05-12 16:00:00	0.118795	15.9
2015-05-12 16:30:00	0.119244	16.3
2015-05-12 17:00:00	0.119692	16.7
2015-05-12 17:30:00	0.119692	17
2015-05-12 18:00:00	0.119692	17.2
2015-05-12 18:30:00	0.119692	17.4
2015-05-12 19:00:00	0.119692	17.6
2015-05-12 19:30:00	0.120139	17.7
2015-05-12 20:00:00	0.120139	17.7
2015-05-12 20:30:00	0.120139	17.7
2015-05-12 21:00:00	0.120139	17.6
2015-05-12 21:30:00	0.120139	17.5
2015-05-12 22:00:00	0.120139	17.3
2015-05-12 22:30:00	0.119692	17.1
2015-05-12 23:00:00	0.119692	16.9
2015-05-12 23:30:00	0.119692	16.7
2015-05-13	0.119692	16.4
2015-05-13 00:30:00	0.119692	16.2
2015-05-13 01:00:00	0.119692	16
2015-05-13 01:30:00	0.119692	15.8
2015-05-13 02:00:00	0.119692	15.6
2015-05-13 02:30:00	0.119244	15.4
2015-05-13 03:00:00	0.119244	15.3
2015-05-13 03:30:00	0.119244	15.1
2015-05-13 04:00:00	0.119244	14.9
2015-05-13 04:30:00	0.119244	14.8
2015-05-13 05:00:00	0.119244	14.6
2015-05-13 05:30:00	0.119244	14.5
2015-05-13 06:00:00	0.119244	14.3
2015-05-13 06:30:00	0.118795	14.1
2015-05-13 07:00:00	0.119244	14
2015-05-13 07:30:00	0.118795	13.9
2015-05-13 08:00:00	0.118795	13.7
2015-05-13 08:30:00	0.118795	13.7
2015-05-13 09:00:00	0.118795	13.6
2015-05-13 09:30:00	0.118795	13.7
2015-05-13 10:00:00	0.118795	13.8
2015-05-13 10:30:00	0.118795	13.9
2015-05-13 11:00:00	0.118795	14.1
2015-05-13 11:30:00	0.118795	14.3
2015-05-13 12:00:00	0.118795	14.6
2015-05-13 12:30:00	0.119244	14.9
2015-05-13 13:00:00	0.119244	15.2
2015-05-13 13:30:00	0.119244	15.6
2015-05-13 14:00:00	0.119692	16.1
2015-05-13 14:30:00	0.119692	16.5
2015-05-13 15:00:00	0.119692	16.9
2015-05-13 15:30:00	0.120139	17.4
2015-05-13 16:00:00	0.120139	17.8
2015-05-13 16:30:00	0.120139	18.2
2015-05-13 17:00:00	0.120587	18.5
2015-05-13 17:30:00	0.120587	18.8
2015-05-13 18:00:00	0.120587	19
2015-05-13 18:30:00	0.120587	19.1
2015-05-13 19:00:00	0.121034	19.2
2015-05-13 19:30:00	0.121034	19.3
2015-05-13 20:00:00	0.121034	19.3
2015-05-13 20:30:00	0.121034	19.2
2015-05-13 21:00:00	0.121034	19.2
2015-05-13 21:30:00	0.121034	19
2015-05-13 22:00:00	0.120587	18.9
2015-05-13 22:30:00	0.120587	18.8
2015-05-13 23:00:00	0.120587	18.6
2015-05-13 23:30:00	0.120587	18.5
2015-05-14	0.120587	18.4
2015-05-14 00:30:00	0.120587	18.2
2015-05-14 01:00:00	0.120587	18.1
2015-05-14 01:30:00	0.120139	18
2015-05-14 02:00:00	0.120139	17.8
2015-05-14 02:30:00	0.120139	17.7
2015-05-14 03:00:00	0.120139	17.6
2015-05-14 03:30:00	0.120139	17.4
2015-05-14 04:00:00	0.120139	17.3
2015-05-14 04:30:00	0.120139	17.2
2015-05-14 05:00:00	0.120139	17
2015-05-14 05:30:00	0.120139	16.9
2015-05-14 06:00:00	0.120139	16.8
2015-05-14 06:30:00	0.120139	16.7
2015-05-14 07:00:00	0.120139	16.6
2015-05-14 07:30:00	0.119692	16.4
2015-05-14 08:00:00	0.119692	16.3
2015-05-14 08:30:00	0.119692	16.3
2015-05-14 09:00:00	0.119692	16.2
2015-05-14 09:30:00	0.119692	16.2
2015-05-14 10:00:00	0.119692	16.3
2015-05-14 10:30:00	0.119692	16.4
2015-05-14 11:00:00	0.119692	16.5
2015-05-14 11:30:00	0.119692	16.6
2015-05-14 12:00:00	0.119692	16.8
2015-05-14 12:30:00	0.119692	16.9
2015-05-14 13:00:00	0.119692	17.1
2015-05-14 13:30:00	0.119692	17.4
2015-05-14 14:00:00	0.119692	17.6
2015-05-14 14:30:00	0.120139	18
2015-05-14 15:00:00	0.120139	18.3
2015-05-14 15:30:00	0.120139	18.6
2015-05-14 16:00:00	0.120139	18.9
2015-05-14 16:30:00	0.120139	19.1
2015-05-14 17:00:00	0.120139	19.4
2015-05-14 17:30:00	0.120587	19.6
2015-05-14 18:00:00	0.120587	19.7
2015-05-14 18:30:00	0.120587	19.9
2015-05-14 19:00:00	0.120587	19.9
2015-05-14 19:30:00	0.120587	20
2015-05-14 20:00:00	0.120587	20
2015-05-14 20:30:00	0.120587	20
2015-05-14 21:00:00	0.120587	19.9
2015-05-14 21:30:00	0.120587	19.8
2015-05-14 22:00:00	0.120587	19.7
2015-05-14 22:30:00	0.120587	19.5
2015-05-14 23:00:00	0.120139	19.4
2015-05-14 23:30:00	0.120139	19.2
2015-05-15	0.120139	19
2015-05-15 00:30:00	0.120139	18.8
2015-05-15 01:00:00	0.120139	18.6
2015-05-15 01:30:00	0.120139	18.4
2015-05-15 02:00:00	0.120139	18.2
2015-05-15 02:30:00	0.120139	18.1
2015-05-15 03:00:00	0.119692	17.9
2015-05-15 03:30:00	0.119692	17.7
2015-05-15 04:00:00	0.119692	17.5
2015-05-15 04:30:00	0.119692	17.3
2015-05-15 05:00:00	0.119692	17.1
2015-05-15 05:30:00	0.119692	16.9
2015-05-15 06:00:00	0.119244	16.7
2015-05-15 06:30:00	0.119244	16.5
2015-05-15 07:00:00	0.119244	16.3
2015-05-15 07:30:00	0.119244	16.1
2015-05-15 08:00:00	0.119244	16
2015-05-15 08:30:00	0.118795	15.8
2015-05-15 09:00:00	0.118795	15.7
2015-05-15 09:30:00	0.118795	15.7
2015-05-15 10:00:00	0.118795	15.7
2015-05-15 10:30:00	0.118795	15.8
2015-05-15 11:00:00	0.118795	15.9
2015-05-15 11:30:00	0.118795	16.1
2015-05-15 12:00:00	0.118795	16.4
2015-05-15 12:30:00	0.119244	16.7
2015-05-15 13:00:00	0.119244	17
2015-05-15 13:30:00	0.119244	17.4
2015-05-15 14:00:00	0.119244	17.8
2015-05-15 14:30:00	0.119692	18.2
2015-05-15 15:00:00	0.119692	18.6
2015-05-15 15:30:00	0.119692	18.9
2015-05-15 16:00:00	0.119692	19.3
2015-05-15 16:30:00	0.120139	19.6
2015-05-15 17:00:00	0.120139	20
2015-05-15 17:30:00	0.120139	20.2
2015-05-15 18:00:00	0.120139	20.4
2015-05-15 18:30:00	0.120139	20.6
2015-05-15 19:00:00	0.120139	20.7
2015-05-15 19:30:00	0.120139	20.8
2015-05-15 20:00:00	0.120139	20.8
2015-05-15 20:30:00	0.120139	20.7
2015-05-15 21:00:00	0.120139	20.6
2015-05-15 21:30:00	0.120139	20.5
2015-05-15 22:00:00	0.120139	20.3
2015-05-15 22:30:00	0.120139	20.1
2015-05-15 23:00:00	0.120139	19.8
2015-05-15 23:30:00	0.119692	19.6
2015-05-16	0.119692	19.3
2015-05-16 00:30:00	0.119692	19.1
2015-05-16 01:00:00	0.119692	18.8
2015-05-16 01:30:00	0.119692	18.6
2015-05-16 02:00:00	0.119244	18.3
2015-05-16 02:30:00	0.119244	18.1
2015-05-16 03:00:00	0.119244	17.9
2015-05-16 03:30:00	0.118795	17.6
2015-05-16 04:00:00	0.118795	17.4
2015-05-16 04:30:00	0.118795	17.1
2015-05-16 05:00:00	0.118795	16.9
2015-05-16 05:30:00	0.118795	16.7
2015-05-16 06:00:00	0.118795	16.5
2015-05-16 06:30:00	0.118795	16.3
2015-05-16 07:00:00	0.118347	16.1
2015-05-16 07:30:00	0.118347	15.9
2015-05-16 08:00:00	0.118347	15.7
2015-05-16 08:30:00	0.117898	15.6
2015-05-16 09:00:00	0.117898	15.5
2015-05-16 09:30:00	0.117898	15.5
2015-05-16 10:00:00	0.117898	15.6
2015-05-16 10:30:00	0.117898	15.7
2015-05-16 11:00:00	0.117898	15.9
2015-05-16 11:30:00	0.117898	16.2
2015-05-16 12:00:00	0.118347	16.5
2015-05-16 12:30:00	0.118347	16.8
2015-05-16 13:00:00	0.118795	17.2
2015-05-16 13:30:00	0.118795	17.7
2015-05-16 14:00:00	0.118795	18.1
2015-05-16 14:30:00	0.118795	18.5
2015-05-16 15:00:00	0.118795	19
2015-05-16 15:30:00	0.119244	19.4
2015-05-16 16:00:00	0.119244	19.7
2015-05-16 16:30:00	0.119244	20.1
2015-05-16 17:00:00	0.119692	20.3
2015-05-16 17:30:00	0.119692	20.6
2015-05-16 18:00:00	0.119692	20.7
2015-05-16 18:30:00	0.119692	20.9
2015-05-16 19:00:00	0.119692	20.9
2015-05-16 19:30:00	0.119692	21
2015-05-16 20:00:00	0.119692	21
2015-05-16 20:30:00	0.119692	20.9
2015-05-16 21:00:00	0.119692	20.8
2015-05-16 21:30:00	0.119692	20.7
2015-05-16 22:00:00	0.119244	20.6
2015-05-16 22:30:00	0.119244	20.5
2015-05-16 23:00:00	0.119244	20.3
2015-05-16 23:30:00	0.119244	20.2
2015-05-17	0.119244	20
2015-05-17 00:30:00	0.119244	19.8
2015-05-17 01:00:00	0.118795	19.7
2015-05-17 01:30:00	0.118795	19.5
2015-05-17 02:00:00	0.118795	19.3
2015-05-17 02:30:00	0.118795	19.2
2015-05-17 03:00:00	0.118795	19
2015-05-17 03:30:00	0.118795	18.9
2015-05-17 04:00:00	0.118795	18.7
2015-05-17 04:30:00	0.118347	18.6
2015-05-17 05:00:00	0.118347	18.4
2015-05-17 05:30:00	0.118347	18.3
2015-05-17 06:00:00	0.118347	18.1
2015-05-17 06:30:00	0.118347	18
2015-05-17 07:00:00	0.117898	17.9
2015-05-17 07:30:00	0.117898	17.7
2015-05-17 08:00:00	0.117898	17.6
2015-05-17 08:30:00	0.117898	17.5
2015-05-17 09:00:00	0.117898	17.4
2015-05-17 09:30:00	0.117898	17.4
2015-05-17 10:00:00	0.117898	17.4
2015-05-17 10:30:00	0.117448	17.5
2015-05-17 11:00:00	0.117448	17.7
2015-05-17 11:30:00	0.117898	17.9
2015-05-17 12:00:00	0.117898	18.1
2015-05-17 12:30:00	0.117898	18.4
2015-05-17 13:00:00	0.117898	18.7
2015-05-17 13:30:00	0.117898	19.1
2015-05-17 14:00:00	0.117898	19.5
2015-05-17 14:30:00	0.117898	19.8
2015-05-17 15:00:00	0.117898	20.2
2015-05-17 15:30:00	0.117898	20.6
2015-05-17 16:00:00	0.118347	20.9
2015-05-17 16:30:00	0.118347	21.2
2015-05-17 17:00:00	0.118347	21.4
2015-05-17 17:30:00	0.118347	21.6
2015-05-17 18:00:00	0.118795	21.8
2015-05-17 18:30:00	0.118795	21.8
2015-05-17 19:00:00	0.118795	21.9
2015-05-17 19:30:00	0.118795	21.9
2015-05-17 20:00:00	0.118795	21.8
2015-05-17 20:30:00	0.118347	21.7
2015-05-17 21:00:00	0.118347	21.6
2015-05-17 21:30:00	0.118347	21.5
2015-05-17 22:00:00	0.118347	21.4
2015-05-17 22:30:00	0.118347	21.2
2015-05-17 23:00:00	0.118347	21.1
2015-05-17 23:30:00	0.117898	20.9
2015-05-18	0.117898	20.8
2015-05-18 00:30:00	0.117898	20.6
2015-05-18 01:00:00	0.117898	20.4
2015-05-18 01:30:00	0.117898	20.2
2015-05-18 02:00:00	0.117898	20
2015-05-18 02:30:00	0.117898	19.8
2015-05-18 03:00:00	0.117448	19.6
2015-05-18 03:30:00	0.117448	19.3
2015-05-18 04:00:00	0.117448	19.1
2015-05-18 04:30:00	0.117448	18.9
2015-05-18 05:00:00	0.116998	18.7
2015-05-18 05:30:00	0.116998	18.5
2015-05-18 06:00:00	0.116998	18.3
2015-05-18 06:30:00	0.116998	18.1
2015-05-18 07:00:00	0.116548	17.9
2015-05-18 07:30:00	0.116548	17.8
2015-05-18 08:00:00	0.116548	17.6
2015-05-18 08:30:00	0.116548	17.4
2015-05-18 09:00:00	0.116548	17.3
2015-05-18 09:30:00	0.116548	17.3
2015-05-18 10:00:00	0.116548	17.3
2015-05-18 10:30:00	0.116097	17.4
2015-05-18 11:00:00	0.116097	17.6
2015-05-18 11:30:00	0.116548	17.9
2015-05-18 12:00:00	0.116548	18.2
2015-05-18 12:30:00	0.116548	18.5
2015-05-18 13:00:00	0.116548	18.9
2015-05-18 13:30:00	0.116548	19.2
2015-05-18 14:00:00	0.116548	19.6
2015-05-18 14:30:00	0.116548	20
2015-05-18 15:00:00	0.116548	20.4
2015-05-18 15:30:00	0.116998	20.8
2015-05-18 16:00:00	0.116998	21.1
2015-05-18 16:30:00	0.116998	21.5
2015-05-18 17:00:00	0.116998	21.8
2015-05-18 17:30:00	0.116998	22
2015-05-18 18:00:00	0.117448	22.3
2015-05-18 18:30:00	0.117448	22.5
2015-05-18 19:00:00	0.117448	22.6
2015-05-18 19:30:00	0.117448	22.7
2015-05-18 20:00:00	0.117448	22.7
2015-05-18 20:30:00	0.117448	22.7
2015-05-18 21:00:00	0.117448	22.6
2015-05-18 21:30:00	0.117448	22.5
2015-05-18 22:00:00	0.117448	22.3
2015-05-18 22:30:00	0.116998	22.1
2015-05-18 23:00:00	0.116998	21.9
2015-05-18 23:30:00	0.116998	21.7
2015-05-19	0.116998	21.5
2015-05-19 00:30:00	0.116548	21.3
2015-05-19 01:00:00	0.116548	21.1
2015-05-19 01:30:00	0.116548	20.9
2015-05-19 02:00:00	0.116548	20.7
2015-05-19 02:30:00	0.116548	20.5
2015-05-19 03:00:00	0.116548	20.3
2015-05-19 03:30:00	0.116097	20.2
2015-05-19 04:00:00	0.116097	20
2015-05-19 04:30:00	0.116097	19.8
2015-05-19 05:00:00	0.115646	19.6
2015-05-19 05:30:00	0.115646	19.4
2015-05-19 06:00:00	0.115646	19.3
2015-05-19 06:30:00	0.115646	19.1
2015-05-19 07:00:00	0.115646	19
2015-05-19 07:30:00	0.115646	18.8
2015-05-19 08:00:00	0.115646	18.7
2015-05-19 08:30:00	0.115195	18.5
2015-05-19 09:00:00	0.115195	18.4
2015-05-19 09:30:00	0.115195	18.4
2015-05-19 10:00:00	0.115195	18.4
2015-05-19 10:30:00	0.114743	18.4
2015-05-19 11:00:00	0.114743	18.4
2015-05-19 11:30:00	0.114743	18.5
2015-05-19 12:00:00	0.114743	18.6
2015-05-19 12:30:00	0.114743	18.8
2015-05-19 13:00:00	0.114743	19
2015-05-19 13:30:00	0.114743	19.2
2015-05-19 14:00:00	0.114743	19.5
2015-05-19 14:30:00	0.115195	19.7
2015-05-19 15:00:00	0.115195	20
2015-05-19 15:30:00	0.115195	20.2
2015-05-19 16:00:00	0.115195	20.5
2015-05-19 16:30:00	0.115195	20.7
2015-05-19 17:00:00	0.115195	20.8
2015-05-19 17:30:00	0.115195	20.9
2015-05-19 18:00:00	0.115195	21
2015-05-19 18:30:00	0.115195	21
2015-05-19 19:00:00	0.115195	21
2015-05-19 19:30:00	0.115195	21
2015-05-19 20:00:00	0.115195	21
2015-05-19 20:30:00	0.115195	20.9
2015-05-19 21:00:00	0.115195	20.8
2015-05-19 21:30:00	0.115195	20.7
2015-05-19 22:00:00	0.115195	20.6
2015-05-19 22:30:00	0.114743	20.5
2015-05-19 23:00:00	0.114743	20.4
2015-05-19 23:30:00	0.114743	20.2
2015-05-20	0.114743	20.1
2015-05-20 00:30:00	0.114743	19.9
2015-05-20 01:00:00	0.114743	19.7
2015-05-20 01:30:00	0.114291	19.6
2015-05-20 02:00:00	0.114291	19.4
2015-05-20 02:30:00	0.114291	19.2
2015-05-20 03:00:00	0.114291	19
2015-05-20 03:30:00	0.114291	18.8
2015-05-20 04:00:00	0.114291	18.6
2015-05-20 04:30:00	0.113839	18.5
2015-05-20 05:00:00	0.113839	18.3
2015-05-20 05:30:00	0.113839	18.1
2015-05-20 06:00:00	0.113839	17.9
2015-05-20 06:30:00	0.113386	17.8
2015-05-20 07:00:00	0.113386	17.6
2015-05-20 07:30:00	0.113386	17.4
2015-05-20 08:00:00	0.113386	17.3
2015-05-20 08:30:00	0.113386	17.1
2015-05-20 09:00:00	0.113386	17
2015-05-20 09:30:00	0.113386	16.9
2015-05-20 10:00:00	0.113386	16.9
2015-05-20 10:30:00	0.112933	16.9
2015-05-20 11:00:00	0.112933	16.9
2015-05-20 11:30:00	0.112933	16.9
2015-05-20 12:00:00	0.112933	16.9
2015-05-20 12:30:00	0.112933	17
2015-05-20 13:00:00	0.112933	17
2015-05-20 13:30:00	0.112933	17.1
2015-05-20 14:00:00	0.112933	17.1
2015-05-20 14:30:00	0.113386	17.1
2015-05-20 15:00:00	0.113386	17.2
2015-05-20 15:30:00	0.113386	17.2
2015-05-20 16:00:00	0.113386	17.1
2015-05-20 16:30:00	0.113386	17.1
2015-05-20 17:00:00	0.113386	17
2015-05-20 17:30:00	0.113386	17
2015-05-20 18:00:00	0.113386	16.8
2015-05-20 18:30:00	0.113386	16.7
2015-05-20 19:00:00	0.113386	16.6
2015-05-20 19:30:00	0.113386	16.4
2015-05-20 20:00:00	0.113386	16.3
2015-05-20 20:30:00	0.113386	16.2
2015-05-20 21:00:00	0.113386	16.1
2015-05-20 21:30:00	0.112933	15.9
2015-05-20 22:00:00	0.112933	15.7
2015-05-20 22:30:00	0.112933	15.6
2015-05-20 23:00:00	0.112933	15.4
2015-05-20 23:30:00	0.113386	15.2
2015-05-21	0.115195	15
2015-05-21 00:30:00	0.129894	14.7
2015-05-21 01:00:00	0.159763	14.5
2015-05-21 01:30:00	0.169198	14.3
2015-05-21 02:00:00	0.172033	14.1
2015-05-21 02:30:00	0.17284	14
2015-05-21 03:00:00	0.17284	13.8
2015-05-21 03:30:00	0.17284	13.7
2015-05-21 04:00:00	0.17284	13.6
2015-05-21 04:30:00	0.17284	13.4
2015-05-21 05:00:00	0.17284	13.3
2015-05-21 05:30:00	0.172436	13.2
2015-05-21 06:00:00	0.172436	13.1
2015-05-21 06:30:00	0.172033	13
2015-05-21 07:00:00	0.171629	13
2015-05-21 07:30:00	0.171224	12.9
2015-05-21 08:00:00	0.17082	12.8
2015-05-21 08:30:00	0.170415	12.7
2015-05-21 09:00:00	0.17001	12.7
2015-05-21 09:30:00	0.169604	12.6
2015-05-21 10:00:00	0.169198	12.5
2015-05-21 10:30:00	0.169198	12.5
2015-05-21 11:00:00	0.168791	12.5
2015-05-21 11:30:00	0.168385	12.5
2015-05-21 12:00:00	0.167978	12.6
2015-05-21 12:30:00	0.167978	12.7
2015-05-21 13:00:00	0.16757	12.8
2015-05-21 13:30:00	0.167162	12.9
2015-05-21 14:00:00	0.167162	13.1
2015-05-21 14:30:00	0.166754	13.3
2015-05-21 15:00:00	0.166346	13.5
2015-05-21 15:30:00	0.166346	13.7
2015-05-21 16:00:00	0.165937	13.8
2015-05-21 16:30:00	0.165937	14
2015-05-21 17:00:00	0.165937	14.1
2015-05-21 17:30:00	0.165528	14.1
2015-05-21 18:00:00	0.165118	14.1
2015-05-21 18:30:00	0.164709	14.2
2015-05-21 19:00:00	0.164709	14.2
2015-05-21 19:30:00	0.164298	14.3
2015-05-21 20:00:00	0.164298	14.3
2015-05-21 20:30:00	0.163888	14.3
2015-05-21 21:00:00	0.163888	14.3
2015-05-21 21:30:00	0.163477	14.2
2015-05-21 22:00:00	0.163066	14.1
2015-05-21 22:30:00	0.163066	14
2015-05-21 23:00:00	0.162654	13.9
2015-05-21 23:30:00	0.162654	13.7
2015-05-22	0.162654	13.6
2015-05-22 00:30:00	0.162242	13.5
2015-05-22 01:00:00	0.16183	13.3
2015-05-22 01:30:00	0.16183	13.2
2015-05-22 02:00:00	0.161417	13
2015-05-22 02:30:00	0.161417	12.9
2015-05-22 03:00:00	0.161417	12.8
2015-05-22 03:30:00	0.161004	12.6
2015-05-22 04:00:00	0.161004	12.5
2015-05-22 04:30:00	0.160591	12.4
2015-05-22 05:00:00	0.160591	12.2
2015-05-22 05:30:00	0.160591	12.1
2015-05-22 06:00:00	0.160177	12
2015-05-22 06:30:00	0.160177	11.8
2015-05-22 07:00:00	0.159763	11.7
2015-05-22 07:30:00	0.159763	11.6
2015-05-22 08:00:00	0.159763	11.5
2015-05-22 08:30:00	0.159763	11.4
2015-05-22 09:00:00	0.159349	11.5
2015-05-22 09:30:00	0.159349	11.5
2015-05-22 10:00:00	0.159349	11.7
2015-05-22 10:30:00	0.159349	12
2015-05-22 11:00:00	0.159349	12.3
2015-05-22 11:30:00	0.159349	12.6
2015-05-22 12:00:00	0.159763	13
2015-05-22 12:30:00	0.159763	13.4
2015-05-22 13:00:00	0.159763	13.8
2015-05-22 13:30:00	0.159763	14.2
2015-05-22 14:00:00	0.159763	14.7
2015-05-22 14:30:00	0.159763	15.2
2015-05-22 15:00:00	0.159763	15.7
2015-05-22 15:30:00	0.160177	16.1
2015-05-22 16:00:00	0.160177	16.5
2015-05-22 16:30:00	0.160177	16.9
2015-05-22 17:00:00	0.160177	17.3
2015-05-22 17:30:00	0.160177	17.7
2015-05-22 18:00:00	0.159763	18
2015-05-22 18:30:00	0.159763	18.2
2015-05-22 19:00:00	0.159763	18.4
2015-05-22 19:30:00	0.159763	18.6
2015-05-22 20:00:00	0.159349	18.6
2015-05-22 20:30:00	0.159349	18.6
2015-05-22 21:00:00	0.158934	18.5
2015-05-22 21:30:00	0.158519	18.4
2015-05-22 22:00:00	0.158519	18.2
2015-05-22 22:30:00	0.158103	18
2015-05-22 23:00:00	0.158103	17.8
2015-05-22 23:30:00	0.157687	17.6
2015-05-23	0.157271	17.3
2015-05-23 00:30:00	0.156855	17.1
2015-05-23 01:00:00	0.156855	16.9
2015-05-23 01:30:00	0.156438	16.7
2015-05-23 02:00:00	0.156438	16.5
2015-05-23 02:30:00	0.156021	16.3
2015-05-23 03:00:00	0.156021	16.1
2015-05-23 03:30:00	0.155603	15.9
2015-05-23 04:00:00	0.155603	15.7
2015-05-23 04:30:00	0.155185	15.5
2015-05-23 05:00:00	0.155185	15.3
2015-05-23 05:30:00	0.154767	15.2
2015-05-23 06:00:00	0.154767	15
2015-05-23 06:30:00	0.154348	14.8
2015-05-23 07:00:00	0.154348	14.7
2015-05-23 07:30:00	0.153929	14.5
2015-05-23 08:00:00	0.153929	14.4
2015-05-23 08:30:00	0.153929	14.3
2015-05-23 09:00:00	0.15351	14.3
2015-05-23 09:30:00	0.15351	14.3
2015-05-23 10:00:00	0.15351	14.5
2015-05-23 10:30:00	0.15351	14.7
2015-05-23 11:00:00	0.15351	15
2015-05-23 11:30:00	0.15351	15.3
2015-05-23 12:00:00	0.15351	15.7
2015-05-23 12:30:00	0.153929	16.2
2015-05-23 13:00:00	0.153929	16.7
2015-05-23 13:30:00	0.153929	17.1
2015-05-23 14:00:00	0.153929	17.6
2015-05-23 14:30:00	0.153929	18.1
2015-05-23 15:00:00	0.154348	18.6
2015-05-23 15:30:00	0.154348	19
2015-05-23 16:00:00	0.154348	19.5
2015-05-23 16:30:00	0.154348	20
2015-05-23 17:00:00	0.154767	20.4
2015-05-23 17:30:00	0.154767	20.7
2015-05-23 18:00:00	0.154348	20.9
2015-05-23 18:30:00	0.154348	21.1
2015-05-23 19:00:00	0.154348	21.3
2015-05-23 19:30:00	0.154348	21.3
2015-05-23 20:00:00	0.153929	21.3
2015-05-23 20:30:00	0.153929	21.3
2015-05-23 21:00:00	0.153929	21.2
2015-05-23 21:30:00	0.15351	21
2015-05-23 22:00:00	0.15351	20.8
2015-05-23 22:30:00	0.15309	20.6
2015-05-23 23:00:00	0.15267	20.3
2015-05-23 23:30:00	0.15225	20.1
2015-05-24	0.15225	19.9
2015-05-24 00:30:00	0.15225	19.6
2015-05-24 01:00:00	0.151829	19.4
2015-05-24 01:30:00	0.151829	19.2
2015-05-24 02:00:00	0.151408	19
2015-05-24 02:30:00	0.150986	18.8
2015-05-24 03:00:00	0.150986	18.6
2015-05-24 03:30:00	0.150986	18.4
2015-05-24 04:00:00	0.150564	18.2
2015-05-24 04:30:00	0.150564	18
2015-05-24 05:00:00	0.150564	17.8
2015-05-24 05:30:00	0.150142	17.6
2015-05-24 06:00:00	0.14972	17.5
2015-05-24 06:30:00	0.14972	17.3
2015-05-24 07:00:00	0.149297	17.1
2015-05-24 07:30:00	0.149297	17
2015-05-24 08:00:00	0.149297	16.8
2015-05-24 08:30:00	0.149297	16.7
2015-05-24 09:00:00	0.148874	16.7
2015-05-24 09:30:00	0.148874	16.7
2015-05-24 10:00:00	0.148874	16.8
2015-05-24 10:30:00	0.148874	16.9
2015-05-24 11:00:00	0.14845	17.1
2015-05-24 11:30:00	0.14845	17.4
2015-05-24 12:00:00	0.148874	17.8
2015-05-24 12:30:00	0.148874	18.2
2015-05-24 13:00:00	0.148874	18.6
2015-05-24 13:30:00	0.148874	19.1
2015-05-24 14:00:00	0.148874	19.6
2015-05-24 14:30:00	0.149297	20
2015-05-24 15:00:00	0.149297	20.5
2015-05-24 15:30:00	0.149297	21
2015-05-24 16:00:00	0.149297	21.4
2015-05-24 16:30:00	0.149297	21.7
2015-05-24 17:00:00	0.149297	22.1
2015-05-24 17:30:00	0.149297	22.4
2015-05-24 18:00:00	0.149297	22.6
2015-05-24 18:30:00	0.149297	22.8
2015-05-24 19:00:00	0.149297	22.9
2015-05-24 19:30:00	0.149297	22.9
2015-05-24 20:00:00	0.149297	22.9
2015-05-24 20:30:00	0.148874	22.9
2015-05-24 21:00:00	0.148874	22.7
2015-05-24 21:30:00	0.14845	22.6
2015-05-24 22:00:00	0.14845	22.4
2015-05-24 22:30:00	0.148026	22.1
2015-05-24 23:00:00	0.148026	21.9
2015-05-24 23:30:00	0.148026	21.7
2015-05-25	0.147602	21.5
2015-05-25 00:30:00	0.147602	21.3
2015-05-25 01:00:00	0.147177	21.1
2015-05-25 01:30:00	0.147177	20.8
2015-05-25 02:00:00	0.146752	20.6
2015-05-25 02:30:00	0.146752	20.4
2015-05-25 03:00:00	0.146752	20.2
2015-05-25 03:30:00	0.146326	20
2015-05-25 04:00:00	0.146326	19.8
2015-05-25 04:30:00	0.146326	19.6
2015-05-25 05:00:00	0.145901	19.4
2015-05-25 05:30:00	0.145901	19.2
2015-05-25 06:00:00	0.145475	19
2015-05-25 06:30:00	0.145475	18.8
2015-05-25 07:00:00	0.145048	18.7
2015-05-25 07:30:00	0.145048	18.5
2015-05-25 08:00:00	0.145048	18.4
2015-05-25 08:30:00	0.145048	18.3
2015-05-25 09:00:00	0.144621	18.2
2015-05-25 09:30:00	0.144621	18.1
2015-05-25 10:00:00	0.144621	18.2
2015-05-25 10:30:00	0.144194	18.2
2015-05-25 11:00:00	0.144621	18.4
2015-05-25 11:30:00	0.144194	18.6
2015-05-25 12:00:00	0.144194	18.8
2015-05-25 12:30:00	0.144194	19
2015-05-25 13:00:00	0.144194	19.3
2015-05-25 13:30:00	0.144194	19.5
2015-05-25 14:00:00	0.144194	19.7
2015-05-25 14:30:00	0.144194	20
2015-05-25 15:00:00	0.144194	20.2
2015-05-25 15:30:00	0.144194	20.5
2015-05-25 16:00:00	0.144194	20.7
2015-05-25 16:30:00	0.144194	20.8
2015-05-25 17:00:00	0.144194	21
2015-05-25 17:30:00	0.144194	21.2
2015-05-25 18:00:00	0.144194	21.3
2015-05-25 18:30:00	0.144194	21.4
2015-05-25 19:00:00	0.144194	21.5
2015-05-25 19:30:00	0.143766	21.5
2015-05-25 20:00:00	0.143766	21.4
2015-05-25 20:30:00	0.143766	21.4
2015-05-25 21:00:00	0.143766	21.3
2015-05-25 21:30:00	0.143766	21.2
2015-05-25 22:00:00	0.143766	21.1
2015-05-25 22:30:00	0.143339	20.9
2015-05-25 23:00:00	0.143339	20.7
2015-05-25 23:30:00	0.14291	20.5
2015-05-26	0.14291	20.3
2015-05-26 00:30:00	0.142482	20.1
2015-05-26 01:00:00	0.142482	19.9
2015-05-26 01:30:00	0.142482	19.7
2015-05-26 02:00:00	0.142482	19.5
2015-05-26 02:30:00	0.142482	19.3
2015-05-26 03:00:00	0.142053	19.1
2015-05-26 03:30:00	0.142053	18.9
2015-05-26 04:00:00	0.142053	18.7
2015-05-26 04:30:00	0.141623	18.5
2015-05-26 05:00:00	0.141623	18.3
2015-05-26 05:30:00	0.141623	18.2
2015-05-26 06:00:00	0.141194	18
2015-05-26 06:30:00	0.141194	17.8
2015-05-26 07:00:00	0.141194	17.6
2015-05-26 07:30:00	0.141194	17.5
2015-05-26 08:00:00	0.141194	17.3
2015-05-26 08:30:00	0.140764	17.2
2015-05-26 09:00:00	0.140764	17.2
2015-05-26 09:30:00	0.140764	17.2
2015-05-26 10:00:00	0.140764	17.3
2015-05-26 10:30:00	0.140764	17.5
2015-05-26 11:00:00	0.140764	17.7
2015-05-26 11:30:00	0.140764	18
2015-05-26 12:00:00	0.140764	18.3
2015-05-26 12:30:00	0.140764	18.7
2015-05-26 13:00:00	0.140764	19.1
2015-05-26 13:30:00	0.140764	19.5
2015-05-26 14:00:00	0.140764	20
2015-05-26 14:30:00	0.141194	20.5
2015-05-26 15:00:00	0.141194	20.9
2015-05-26 15:30:00	0.141194	21.3
2015-05-26 16:00:00	0.141194	21.7
2015-05-26 16:30:00	0.141194	22.1
2015-05-26 17:00:00	0.141194	22.3
2015-05-26 17:30:00	0.141194	22.5
2015-05-26 18:00:00	0.141194	22.7
2015-05-26 18:30:00	0.141194	22.8
2015-05-26 19:00:00	0.141194	22.9
2015-05-26 19:30:00	0.141194	22.9
2015-05-26 20:00:00	0.141194	22.8
2015-05-26 20:30:00	0.140764	22.8
2015-05-26 21:00:00	0.140764	22.7
2015-05-26 21:30:00	0.140764	22.5
2015-05-26 22:00:00	0.140764	22.3
2015-05-26 22:30:00	0.140764	22.1
2015-05-26 23:00:00	0.140333	22
2015-05-26 23:30:00	0.140333	21.8
2015-05-27	0.139902	21.6
2015-05-27 00:30:00	0.139902	21.4
2015-05-27 01:00:00	0.139902	21.2
2015-05-27 01:30:00	0.139902	21
2015-05-27 02:00:00	0.139471	20.8
2015-05-27 02:30:00	0.139471	20.6
2015-05-27 03:00:00	0.139471	20.4
2015-05-27 03:30:00	0.139471	20.2
2015-05-27 04:00:00	0.139471	20.1
2015-05-27 04:30:00	0.13904	19.9
2015-05-27 05:00:00	0.13904	19.7
2015-05-27 05:30:00	0.138608	19.5
2015-05-27 06:00:00	0.138608	19.4
2015-05-27 06:30:00	0.138608	19.2
2015-05-27 07:00:00	0.138608	19
2015-05-27 07:30:00	0.138608	18.9
2015-05-27 08:00:00	0.138175	18.8
2015-05-27 08:30:00	0.138175	18.7
2015-05-27 09:00:00	0.138175	18.6
2015-05-27 09:30:00	0.138175	18.6
2015-05-27 10:00:00	0.138175	18.7
2015-05-27 10:30:00	0.138175	18.8
2015-05-27 11:00:00	0.138175	19
2015-05-27 11:30:00	0.138175	19.3
2015-05-27 12:00:00	0.138175	19.6
2015-05-27 12:30:00	0.138175	20
2015-05-27 13:00:00	0.138175	20.5
2015-05-27 13:30:00	0.138175	20.9
2015-05-27 14:00:00	0.138175	21.4
2015-05-27 14:30:00	0.138608	21.8
2015-05-27 15:00:00	0.138608	22.1
2015-05-27 15:30:00	0.138608	22.3
2015-05-27 16:00:00	0.138608	22.6
2015-05-27 16:30:00	0.138608	22.8
2015-05-27 17:00:00	0.138608	23
2015-05-27 17:30:00	0.138608	23.2
2015-05-27 18:00:00	0.138608	23.4
2015-05-27 18:30:00	0.138608	23.5
2015-05-27 19:00:00	0.138608	23.5
2015-05-27 19:30:00	0.138175	23.5
2015-05-27 20:00:00	0.138175	23.5
2015-05-27 20:30:00	0.138175	23.4
2015-05-27 21:00:00	0.138175	23.4
2015-05-27 21:30:00	0.138175	23.2
2015-05-27 22:00:00	0.138175	23.1
2015-05-27 22:30:00	0.137743	22.9
2015-05-27 23:00:00	0.137743	22.8
2015-05-27 23:30:00	0.137743	22.7
2015-05-28	0.13731	22.5
2015-05-28 00:30:00	0.13731	22.4
2015-05-28 01:00:00	0.13731	22.2
2015-05-28 01:30:00	0.13731	22
2015-05-28 02:00:00	0.13731	21.9
2015-05-28 02:30:00	0.136877	21.7
2015-05-28 03:00:00	0.136877	21.6
2015-05-28 03:30:00	0.136877	21.4
2015-05-28 04:00:00	0.136877	21.3
2015-05-28 04:30:00	0.136877	21.1
2015-05-28 05:00:00	0.136443	21
2015-05-28 05:30:00	0.136443	20.8
2015-05-28 06:00:00	0.136443	20.7
2015-05-28 06:30:00	0.136443	20.6
2015-05-28 07:00:00	0.136009	20.4
2015-05-28 07:30:00	0.136009	20.3
2015-05-28 08:00:00	0.136009	20.2
2015-05-28 08:30:00	0.136009	20
2015-05-28 09:00:00	0.136009	19.9
2015-05-28 09:30:00	0.135574	19.8
2015-05-28 10:00:00	0.135574	19.7
2015-05-28 10:30:00	0.135574	19.6
2015-05-28 11:00:00	0.135574	19.5
2015-05-28 11:30:00	0.135574	19.4
2015-05-28 12:00:00	0.135574	19.3
2015-05-28 12:30:00	0.135574	19.2
2015-05-28 13:00:00	0.135574	19.2
2015-05-28 13:30:00	0.135574	19.3
2015-05-28 14:00:00	0.13514	19.3
2015-05-28 14:30:00	0.13514	19.4
2015-05-28 15:00:00	0.13514	19.4
2015-05-28 15:30:00	0.13514	19.5
2015-05-28 16:00:00	0.13514	19.7
2015-05-28 16:30:00	0.13514	19.8
2015-05-28 17:00:00	0.13514	19.9
2015-05-28 17:30:00	0.13514	20
2015-05-28 18:00:00	0.13514	20
2015-05-28 18:30:00	0.13514	20.1
2015-05-28 19:00:00	0.13514	20.1
2015-05-28 19:30:00	0.134704	20
2015-05-28 20:00:00	0.13514	20
2015-05-28 20:30:00	0.134704	19.9
2015-05-28 21:00:00	0.134704	19.8
2015-05-28 21:30:00	0.134704	19.7
2015-05-28 22:00:00	0.134704	19.6
2015-05-28 22:30:00	0.134704	19.5
2015-05-28 23:00:00	0.134704	19.4
2015-05-28 23:30:00	0.134704	19.3
2015-05-29	0.134269	19.2
2015-05-29 00:30:00	0.134269	19
2015-05-29 01:00:00	0.134269	18.9
2015-05-29 01:30:00	0.134269	18.8
2015-05-29 02:00:00	0.134269	18.6
2015-05-29 02:30:00	0.134269	18.5
2015-05-29 03:00:00	0.133833	18.4
2015-05-29 03:30:00	0.133833	18.2
2015-05-29 04:00:00	0.133833	18.1
2015-05-29 04:30:00	0.133833	18
2015-05-29 05:00:00	0.133397	17.9
2015-05-29 05:30:00	0.133397	17.8
2015-05-29 06:00:00	0.133397	17.7
2015-05-29 06:30:00	0.133397	17.6
2015-05-29 07:00:00	0.133397	17.5
2015-05-29 07:30:00	0.133397	17.4
2015-05-29 08:00:00	0.133397	17.3
2015-05-29 08:30:00	0.133397	17.3
2015-05-29 09:00:00	0.13296	17.2
2015-05-29 09:30:00	0.13296	17.2
2015-05-29 10:00:00	0.13296	17.3
2015-05-29 10:30:00	0.13296	17.3
2015-05-29 11:00:00	0.13296	17.4
2015-05-29 11:30:00	0.13296	17.5
2015-05-29 12:00:00	0.13296	17.6
2015-05-29 12:30:00	0.13296	17.8
2015-05-29 13:00:00	0.13296	17.9
2015-05-29 13:30:00	0.13296	18
2015-05-29 14:00:00	0.13296	18.2
2015-05-29 14:30:00	0.13296	18.4
2015-05-29 15:00:00	0.13296	18.7
2015-05-29 15:30:00	0.13296	19
2015-05-29 16:00:00	0.13296	19.3
2015-05-29 16:30:00	0.13296	19.6
2015-05-29 17:00:00	0.13296	19.8
2015-05-29 17:30:00	0.133397	20.1
2015-05-29 18:00:00	0.133397	20.3
2015-05-29 18:30:00	0.13296	20.5
2015-05-29 19:00:00	0.133397	20.7
2015-05-29 19:30:00	0.133397	20.8
2015-05-29 20:00:00	0.13296	20.9
2015-05-29 20:30:00	0.13296	20.9
2015-05-29 21:00:00	0.13296	20.8
2015-05-29 21:30:00	0.13296	20.8
2015-05-29 22:00:00	0.13296	20.6
2015-05-29 22:30:00	0.13296	20.5
2015-05-29 23:00:00	0.132523	20.3
2015-05-29 23:30:00	0.132523	20.1
2015-05-30	0.132523	19.9
2015-05-30 00:30:00	0.132523	19.7
2015-05-30 01:00:00	0.132523	19.5
2015-05-30 01:30:00	0.132086	19.3
2015-05-30 02:00:00	0.132086	19.1
2015-05-30 02:30:00	0.132086	18.9
2015-05-30 03:00:00	0.132086	18.7
2015-05-30 03:30:00	0.132086	18.5
2015-05-30 04:00:00	0.131648	18.3
2015-05-30 04:30:00	0.131648	18.1
2015-05-30 05:00:00	0.131648	18
2015-05-30 05:30:00	0.131648	17.8
2015-05-30 06:00:00	0.131648	17.6
2015-05-30 06:30:00	0.131648	17.5
2015-05-30 07:00:00	0.13121	17.3
2015-05-30 07:30:00	0.13121	17.2
2015-05-30 08:00:00	0.13121	17.1
2015-05-30 08:30:00	0.130772	17
2015-05-30 09:00:00	0.130772	16.9
2015-05-30 09:30:00	0.130772	16.9
2015-05-30 10:00:00	0.130772	17
2015-05-30 10:30:00	0.130772	17.2
2015-05-30 11:00:00	0.130772	17.4
2015-05-30 11:30:00	0.130772	17.7
2015-05-30 12:00:00	0.130772	18
2015-05-30 12:30:00	0.130772	18.3
2015-05-30 13:00:00	0.13121	18.6
2015-05-30 13:30:00	0.13121	18.9
2015-05-30 14:00:00	0.13121	19.2
2015-05-30 14:30:00	0.13121	19.5
2015-05-30 15:00:00	0.13121	19.9
2015-05-30 15:30:00	0.13121	20.3
2015-05-30 16:00:00	0.13121	20.7
2015-05-30 16:30:00	0.131648	21
2015-05-30 17:00:00	0.131648	21.4
2015-05-30 17:30:00	0.131648	21.6
2015-05-30 18:00:00	0.131648	21.8
2015-05-30 18:30:00	0.131648	22
2015-05-30 19:00:00	0.131648	22.1
2015-05-30 19:30:00	0.131648	22.2
2015-05-30 20:00:00	0.131648	22.2
2015-05-30 20:30:00	0.131648	22.2
2015-05-30 21:00:00	0.131648	22.2
2015-05-30 21:30:00	0.131648	22.1
2015-05-30 22:00:00	0.13121	21.9
2015-05-30 22:30:00	0.13121	21.8
2015-05-30 23:00:00	0.13121	21.6
2015-05-30 23:30:00	0.130772	21.4
2015-05-31	0.130772	21.2
2015-05-31 00:30:00	0.130772	21
2015-05-31 01:00:00	0.130772	20.8
2015-05-31 01:30:00	0.130772	20.7
2015-05-31 02:00:00	0.130772	20.5
2015-05-31 02:30:00	0.130333	20.3
2015-05-31 03:00:00	0.130333	20.1
2015-05-31 03:30:00	0.130333	20
2015-05-31 04:00:00	0.130333	19.8
2015-05-31 04:30:00	0.130333	19.6
2015-05-31 05:00:00	0.129894	19.5
2015-05-31 05:30:00	0.129894	19.3
2015-05-31 06:00:00	0.129894	19.1
2015-05-31 06:30:00	0.129454	19
2015-05-31 07:00:00	0.129454	18.8
2015-05-31 07:30:00	0.129454	18.7
2015-05-31 08:00:00	0.129454	18.6
2015-05-31 08:30:00	0.129454	18.5
2015-05-31 09:00:00	0.129454	18.4
2015-05-31 09:30:00	0.129454	18.4
2015-05-31 10:00:00	0.129454	18.5
2015-05-31 10:30:00	0.129454	18.6
2015-05-31 11:00:00	0.129014	18.8
2015-05-31 11:30:00	0.129014	19
2015-05-31 12:00:00	0.129014	19.3
2015-05-31 12:30:00	0.129454	19.5
2015-05-31 13:00:00	0.129454	19.8
2015-05-31 13:30:00	0.129454	20.2
2015-05-31 14:00:00	0.129454	20.5
2015-05-31 14:30:00	0.129454	20.7
2015-05-31 15:00:00	0.129454	21
2015-05-31 15:30:00	0.129454	21.2
2015-05-31 16:00:00	0.129454	21.4
2015-05-31 16:30:00	0.129454	21.6
2015-05-31 17:00:00	0.129454	21.7
2015-05-31 17:30:00	0.129454	21.8
2015-05-31 18:00:00	0.129454	21.9
2015-05-31 18:30:00	0.129454	21.9
2015-05-31 19:00:00	0.129454	22
2015-05-31 19:30:00	0.129454	22
2015-05-31 20:00:00	0.129454	22
2015-05-31 20:30:00	0.129454	21.9
2015-05-31 21:00:00	0.129454	21.8
2015-05-31 21:30:00	0.129014	21.7
2015-05-31 22:00:00	0.129014	21.6
2015-05-31 22:30:00	0.129014	21.5
2015-05-31 23:00:00	0.129014	21.3
2015-05-31 23:30:00	0.128574	21.2
2015-06-01	0.128574	21
2015-06-01 00:30:00	0.128574	20.9
2015-06-01 01:00:00	0.128574	20.7
2015-06-01 01:30:00	0.128574	20.5
2015-06-01 02:00:00	0.128134	20.4
2015-06-01 02:30:00	0.128134	20.2
2015-06-01 03:00:00	0.128134	20.1
2015-06-01 03:30:00	0.128134	19.9
2015-06-01 04:00:00	0.128134	19.8
2015-06-01 04:30:00	0.128134	19.6
2015-06-01 05:00:00	0.127693	19.5
2015-06-01 05:30:00	0.127693	19.3
2015-06-01 06:00:00	0.127693	19.2
2015-06-01 06:30:00	0.127693	19
2015-06-01 07:00:00	0.127251	18.9
2015-06-01 07:30:00	0.127251	18.7
2015-06-01 08:00:00	0.127251	18.6
2015-06-01 08:30:00	0.127251	18.5
2015-06-01 09:00:00	0.127251	18.4
2015-06-01 09:30:00	0.127251	18.4
2015-06-01 10:00:00	0.126809	18.4
2015-06-01 10:30:00	0.126809	18.5
2015-06-01 11:00:00	0.126809	18.7
2015-06-01 11:30:00	0.126809	18.9
2015-06-01 12:00:00	0.126809	19.1
2015-06-01 12:30:00	0.126809	19.4
2015-06-01 13:00:00	0.126809	19.8
2015-06-01 13:30:00	0.127251	20.1
2015-06-01 14:00:00	0.127251	20.5
2015-06-01 14:30:00	0.127251	20.9
2015-06-01 15:00:00	0.127251	21.3
2015-06-01 15:30:00	0.127251	21.7
2015-06-01 16:00:00	0.127251	22
2015-06-01 16:30:00	0.127693	22.4
2015-06-01 17:00:00	0.127693	22.7
2015-06-01 17:30:00	0.127693	23
2015-06-01 18:00:00	0.127693	23.2
2015-06-01 18:30:00	0.127693	23.3
2015-06-01 19:00:00	0.127693	23.4
2015-06-01 19:30:00	0.127693	23.5
2015-06-01 20:00:00	0.127693	23.4
2015-06-01 20:30:00	0.127693	23.4
2015-06-01 21:00:00	0.127251	23.3
2015-06-01 21:30:00	0.127251	23.1
2015-06-01 22:00:00	0.127251	23
2015-06-01 22:30:00	0.127251	22.8
2015-06-01 23:00:00	0.127251	22.6
2015-06-01 23:30:00	0.126809	22.4
2015-06-02	0.126809	22.2
2015-06-02 00:30:00	0.126809	22
2015-06-02 01:00:00	0.126809	21.8
2015-06-02 01:30:00	0.126809	21.6
2015-06-02 02:00:00	0.126367	21.4
2015-06-02 02:30:00	0.126367	21.2
2015-06-02 03:00:00	0.126367	21
2015-06-02 03:30:00	0.126367	20.8
2015-06-02 04:00:00	0.125925	20.6
2015-06-02 04:30:00	0.125925	20.5
2015-06-02 05:00:00	0.125925	20.3
2015-06-02 05:30:00	0.125925	20.1
2015-06-02 06:00:00	0.125925	19.9
2015-06-02 06:30:00	0.125482	19.8
2015-06-02 07:00:00	0.125482	19.6
2015-06-02 07:30:00	0.125482	19.5
2015-06-02 08:00:00	0.125482	19.3
2015-06-02 08:30:00	0.125482	19.2
2015-06-02 09:00:00	0.125039	19.1
2015-06-02 09:30:00	0.125039	19
2015-06-02 10:00:00	0.125039	19
2015-06-02 10:30:00	0.125039	18.9
2015-06-02 11:00:00	0.124595	18.9
2015-06-02 11:30:00	0.124595	19
2015-06-02 12:00:00	0.124595	19.1
2015-06-02 12:30:00	0.124595	19.3
2015-06-02 13:00:00	0.124595	19.5
2015-06-02 13:30:00	0.124595	19.8
2015-06-02 14:00:00	0.124595	20.1
2015-06-02 14:30:00	0.124595	20.4
2015-06-02 15:00:00	0.124595	20.8
2015-06-02 15:30:00	0.125039	21.1
2015-06-02 16:00:00	0.125039	21.4
2015-06-02 16:30:00	0.125039	21.7
2015-06-02 17:00:00	0.125039	21.9
2015-06-02 17:30:00	0.125039	22.1
2015-06-02 18:00:00	0.125039	22.3
2015-06-02 18:30:00	0.125039	22.4
2015-06-02 19:00:00	0.125039	22.5
2015-06-02 19:30:00	0.125039	22.6
2015-06-02 20:00:00	0.125039	22.6
2015-06-02 20:30:00	0.125039	22.6
2015-06-02 21:00:00	0.125039	22.5
2015-06-02 21:30:00	0.125039	22.4
2015-06-02 22:00:00	0.125039	22.3
2015-06-02 22:30:00	0.124595	22.2
2015-06-02 23:00:00	0.124595	22
2015-06-02 23:30:00	0.124595	21.9
2015-06-03	0.124595	21.7
2015-06-03 00:30:00	0.124595	21.6
2015-06-03 01:00:00	0.124595	21.5
2015-06-03 01:30:00	0.124151	21.3
2015-06-03 02:00:00	0.124151	21.2
2015-06-03 02:30:00	0.124151	21.1
2015-06-03 03:00:00	0.124151	20.9
2015-06-03 03:30:00	0.124151	20.8
2015-06-03 04:00:00	0.123707	20.7
2015-06-03 04:30:00	0.123707	20.6
2015-06-03 05:00:00	0.123707	20.5
2015-06-03 05:30:00	0.123707	20.4
2015-06-03 06:00:00	0.123707	20.3
2015-06-03 06:30:00	0.123707	20.2
2015-06-03 07:00:00	0.123707	20.1
2015-06-03 07:30:00	0.123262	20
2015-06-03 08:00:00	0.123262	19.9
2015-06-03 08:30:00	0.123262	19.8
2015-06-03 09:00:00	0.123262	19.8
2015-06-03 09:30:00	0.123262	19.7
2015-06-03 10:00:00	0.123262	19.7
2015-06-03 10:30:00	0.123262	19.6
2015-06-03 11:00:00	0.123262	19.6
2015-06-03 11:30:00	0.123262	19.5
2015-06-03 12:00:00	0.123262	19.5
2015-06-03 12:30:00	0.122817	19.4
2015-06-03 13:00:00	0.122817	19.4
2015-06-03 13:30:00	0.122817	19.3
2015-06-03 14:00:00	0.122817	19.3
2015-06-03 14:30:00	0.122817	19.2
2015-06-03 15:00:00	0.122817	19.2
2015-06-03 15:30:00	0.122817	19.2
2015-06-03 16:00:00	0.122372	19.1
2015-06-03 16:30:00	0.122372	19.1
2015-06-03 17:00:00	0.122372	19
2015-06-03 17:30:00	0.122372	18.9
2015-06-03 18:00:00	0.122372	18.9
2015-06-03 18:30:00	0.122372	18.8
2015-06-03 19:00:00	0.122372	18.8
2015-06-03 19:30:00	0.122372	18.7
2015-06-03 20:00:00	0.122372	18.7
2015-06-03 20:30:00	0.122372	18.6
2015-06-03 21:00:00	0.122372	18.6
2015-06-03 21:30:00	0.122372	18.5
2015-06-03 22:00:00	0.121926	18.5
2015-06-03 22:30:00	0.121926	18.4
2015-06-03 23:00:00	0.121926	18.3
2015-06-03 23:30:00	0.121926	18.2
2015-06-04	0.121926	18.2
2015-06-04 00:30:00	0.121926	18.1
2015-06-04 01:00:00	0.121926	18
2015-06-04 01:30:00	0.121926	17.9
2015-06-04 02:00:00	0.121926	17.8
2015-06-04 02:30:00	0.12148	17.8
2015-06-04 03:00:00	0.121926	17.7
2015-06-04 03:30:00	0.121926	17.6
2015-06-04 04:00:00	0.122372	17.5
2015-06-04 04:30:00	0.121926	17.4
2015-06-04 05:00:00	0.121926	17.3
2015-06-04 05:30:00	0.121926	17.2
2015-06-04 06:00:00	0.121926	17.1
2015-06-04 06:30:00	0.121926	17
2015-06-04 07:00:00	0.12148	16.9
2015-06-04 07:30:00	0.12148	16.8
2015-06-04 08:00:00	0.12148	16.7
2015-06-04 08:30:00	0.121034	16.5
2015-06-04 09:00:00	0.121034	16.5
2015-06-04 09:30:00	0.121034	16.4
2015-06-04 10:00:00	0.121034	16.4
2015-06-04 10:30:00	0.121034	16.4
2015-06-04 11:00:00	0.120587	16.5
2015-06-04 11:30:00	0.120587	16.6
2015-06-04 12:00:00	0.121034	16.8
2015-06-04 12:30:00	0.120587	17
2015-06-04 13:00:00	0.120587	17.2
2015-06-04 13:30:00	0.121034	17.5
2015-06-04 14:00:00	0.121034	17.9
2015-06-04 14:30:00	0.121034	18.1
2015-06-04 15:00:00	0.121034	18.5
2015-06-04 15:30:00	0.121034	18.8
2015-06-04 16:00:00	0.121034	19.1
2015-06-04 16:30:00	0.121034	19.4
2015-06-04 17:00:00	0.121034	19.6
2015-06-04 17:30:00	0.121034	19.8
2015-06-04 18:00:00	0.121034	20
2015-06-04 18:30:00	0.121034	20.2
2015-06-04 19:00:00	0.121034	20.3
2015-06-04 19:30:00	0.121034	20.4
2015-06-04 20:00:00	0.121034	20.4
2015-06-04 20:30:00	0.121034	20.4
2015-06-04 21:00:00	0.121034	20.4
2015-06-04 21:30:00	0.121034	20.3
2015-06-04 22:00:00	0.121034	20.2
2015-06-04 22:30:00	0.121034	20
2015-06-04 23:00:00	0.121034	19.9
2015-06-04 23:30:00	0.121034	19.7
2015-06-05	0.120587	19.5
2015-06-05 00:30:00	0.120587	19.3
2015-06-05 01:00:00	0.120587	19.2
2015-06-05 01:30:00	0.120587	19
2015-06-05 02:00:00	0.120139	18.8
2015-06-05 02:30:00	0.120139	18.6
2015-06-05 03:00:00	0.120139	18.5
2015-06-05 03:30:00	0.120139	18.3
2015-06-05 04:00:00	0.120139	18.1
2015-06-05 04:30:00	0.120139	18
2015-06-05 05:00:00	0.120139	17.8
2015-06-05 05:30:00	0.119692	17.6
2015-06-05 06:00:00	0.119692	17.4
2015-06-05 06:30:00	0.119692	17.3
2015-06-05 07:00:00	0.119692	17.2
2015-06-05 07:30:00	0.119692	17
2015-06-05 08:00:00	0.119244	16.9
2015-06-05 08:30:00	0.119244	16.8
2015-06-05 09:00:00	0.119244	16.8
2015-06-05 09:30:00	0.119244	16.8
2015-06-05 10:00:00	0.118795	16.8
2015-06-05 10:30:00	0.118795	17
2015-06-05 11:00:00	0.118795	17.1
2015-06-05 11:30:00	0.118795	17.4
2015-06-05 12:00:00	0.118795	17.6
2015-06-05 12:30:00	0.118795	17.9
2015-06-05 13:00:00	0.118795	18.3
2015-06-05 13:30:00	0.119244	18.6
2015-06-05 14:00:00	0.119244	18.9
2015-06-05 14:30:00	0.119244	19.2
2015-06-05 15:00:00	0.119244	19.4
2015-06-05 15:30:00	0.119244	19.7
2015-06-05 16:00:00	0.119244	20
2015-06-05 16:30:00	0.119244	20.3
2015-06-05 17:00:00	0.119244	20.6
2015-06-05 17:30:00	0.119244	20.8
2015-06-05 18:00:00	0.119244	21
2015-06-05 18:30:00	0.119244	21.2
2015-06-05 19:00:00	0.119692	21.3
2015-06-05 19:30:00	0.119692	21.4
2015-06-05 20:00:00	0.119692	21.5
2015-06-05 20:30:00	0.119692	21.5
2015-06-05 21:00:00	0.119692	21.4
2015-06-05 21:30:00	0.119692	21.4
2015-06-05 22:00:00	0.119244	21.3
2015-06-05 22:30:00	0.119244	21.1
2015-06-05 23:00:00	0.119244	21
2015-06-05 23:30:00	0.119244	20.8
2015-06-06	0.118795	20.6
2015-06-06 00:30:00	0.118795	20.5
2015-06-06 01:00:00	0.118795	20.3
2015-06-06 01:30:00	0.118795	20.1
2015-06-06 02:00:00	0.118795	20
2015-06-06 02:30:00	0.118795	19.8
2015-06-06 03:00:00	0.118795	19.7
2015-06-06 03:30:00	0.118347	19.5
2015-06-06 04:00:00	0.118347	19.4
2015-06-06 04:30:00	0.118347	19.3
2015-06-06 05:00:00	0.118347	19.1
2015-06-06 05:30:00	0.118347	19
2015-06-06 06:00:00	0.117898	18.9
2015-06-06 06:30:00	0.117898	18.8
2015-06-06 07:00:00	0.117898	18.7
2015-06-06 07:30:00	0.117898	18.5
2015-06-06 08:00:00	0.117898	18.4
2015-06-06 08:30:00	0.117898	18.4
2015-06-06 09:00:00	0.117898	18.3
2015-06-06 09:30:00	0.117448	18.3
2015-06-06 10:00:00	0.117448	18.4
2015-06-06 10:30:00	0.117448	18.5
2015-06-06 11:00:00	0.117448	18.6
2015-06-06 11:30:00	0.117448	18.7
2015-06-06 12:00:00	0.117448	18.9
2015-06-06 12:30:00	0.117448	19.2
2015-06-06 13:00:00	0.117448	19.4
2015-06-06 13:30:00	0.117448	19.7
2015-06-06 14:00:00	0.117448	20
2015-06-06 14:30:00	0.117448	20.3
2015-06-06 15:00:00	0.117448	20.7
2015-06-06 15:30:00	0.117448	20.9
2015-06-06 16:00:00	0.117448	21.2
2015-06-06 16:30:00	0.117448	21.5
2015-06-06 17:00:00	0.117448	21.7
2015-06-06 17:30:00	0.117898	21.9
2015-06-06 18:00:00	0.117898	22.1
2015-06-06 18:30:00	0.117898	22.3
2015-06-06 19:00:00	0.117898	22.4
2015-06-06 19:30:00	0.117898	22.5
2015-06-06 20:00:00	0.117898	22.5
2015-06-06 20:30:00	0.117898	22.5
2015-06-06 21:00:00	0.117898	22.5
2015-06-06 21:30:00	0.117898	22.4
2015-06-06 22:00:00	0.117898	22.2
2015-06-06 22:30:00	0.117448	22.1
2015-06-06 23:00:00	0.117448	21.9
2015-06-06 23:30:00	0.117448	21.8
2015-06-07	0.117448	21.6
2015-06-07 00:30:00	0.117448	21.4
2015-06-07 01:00:00	0.116998	21.2
2015-06-07 01:30:00	0.116998	21
2015-06-07 02:00:00	0.116998	20.9
2015-06-07 02:30:00	0.116998	20.7
2015-06-07 03:00:00	0.116548	20.5
2015-06-07 03:30:00	0.116548	20.3
2015-06-07 04:00:00	0.116548	20.2
2015-06-07 04:30:00	0.116548	20
2015-06-07 05:00:00	0.116548	19.9
2015-06-07 05:30:00	0.116548	19.7
2015-06-07 06:00:00	0.116548	19.6
2015-06-07 06:30:00	0.116548	19.5
2015-06-07 07:00:00	0.116097	19.4
2015-06-07 07:30:00	0.116097	19.3
2015-06-07 08:00:00	0.116548	19.2
2015-06-07 08:30:00	0.116548	19.1
2015-06-07 09:00:00	0.116097	19
2015-06-07 09:30:00	0.116097	18.9
2015-06-07 10:00:00	0.116097	18.8
2015-06-07 10:30:00	0.116097	18.7
2015-06-07 11:00:00	0.115646	18.7
2015-06-07 11:30:00	0.115646	18.6
2015-06-07 12:00:00	0.115646	18.5
2015-06-07 12:30:00	0.115646	18.5
2015-06-07 13:00:00	0.115195	18.6
2015-06-07 13:30:00	0.115195	18.7
2015-06-07 14:00:00	0.115195	18.9
2015-06-07 14:30:00	0.115195	19.2
2015-06-07 15:00:00	0.115195	19.5
2015-06-07 15:30:00	0.115646	19.7
2015-06-07 16:00:00	0.115195	20
2015-06-07 16:30:00	0.115646	20.3
2015-06-07 17:00:00	0.115646	20.5
2015-06-07 17:30:00	0.115646	20.7
2015-06-07 18:00:00	0.115646	20.9
2015-06-07 18:30:00	0.115646	21.1
2015-06-07 19:00:00	0.115646	21.2
2015-06-07 19:30:00	0.115646	21.2
2015-06-07 20:00:00	0.115646	21.3
2015-06-07 20:30:00	0.115646	21.3
2015-06-07 21:00:00	0.115646	21.2
2015-06-07 21:30:00	0.115646	21.1
2015-06-07 22:00:00	0.115646	21
2015-06-07 22:30:00	0.115646	20.9
2015-06-07 23:00:00	0.115195	20.7
2015-06-07 23:30:00	0.115195	20.5
2015-06-08	0.115195	20.4
2015-06-08 00:30:00	0.115195	20.2
2015-06-08 01:00:00	0.114743	20
2015-06-08 01:30:00	0.114743	19.8
2015-06-08 02:00:00	0.114743	19.6
2015-06-08 02:30:00	0.114743	19.4
2015-06-08 03:00:00	0.114743	19.2
2015-06-08 03:30:00	0.114291	19
2015-06-08 04:00:00	0.114291	18.8
2015-06-08 04:30:00	0.114291	18.6
2015-06-08 05:00:00	0.114291	18.5
2015-06-08 05:30:00	0.114291	18.3
2015-06-08 06:00:00	0.114291	18.1
2015-06-08 06:30:00	0.114291	18
2015-06-08 07:00:00	0.113839	17.8
2015-06-08 07:30:00	0.113839	17.6
2015-06-08 08:00:00	0.113839	17.5
2015-06-08 08:30:00	0.113386	17.4
2015-06-08 09:00:00	0.113386	17.4
2015-06-08 09:30:00	0.113386	17.4
2015-06-08 10:00:00	0.113386	17.5
2015-06-08 10:30:00	0.113386	17.6
2015-06-08 11:00:00	0.113386	17.8
2015-06-08 11:30:00	0.113386	18
2015-06-08 12:00:00	0.113386	18.3
2015-06-08 12:30:00	0.113386	18.6
2015-06-08 13:00:00	0.113386	18.9
2015-06-08 13:30:00	0.113386	19.3
2015-06-08 14:00:00	0.113386	19.7
2015-06-08 14:30:00	0.113839	20.1
2015-06-08 15:00:00	0.113839	20.5
2015-06-08 15:30:00	0.113839	20.9
2015-06-08 16:00:00	0.113839	21.3
2015-06-08 16:30:00	0.114291	21.7
2015-06-08 17:00:00	0.114291	22
2015-06-08 17:30:00	0.114291	22.3
2015-06-08 18:00:00	0.114291	22.6
2015-06-08 18:30:00	0.114291	22.8
2015-06-08 19:00:00	0.114291	23
2015-06-08 19:30:00	0.114291	23.1
2015-06-08 20:00:00	0.114291	23.1
2015-06-08 20:30:00	0.114291	23.1
2015-06-08 21:00:00	0.114291	23.1
2015-06-08 21:30:00	0.114291	23
2015-06-08 22:00:00	0.114291	22.9
2015-06-08 22:30:00	0.114291	22.8
2015-06-08 23:00:00	0.114291	22.6
2015-06-08 23:30:00	0.114291	22.4
2015-06-09	0.114291	22.3
2015-06-09 00:30:00	0.113839	22.1
2015-06-09 01:00:00	0.113839	22
2015-06-09 01:30:00	0.113839	21.8
2015-06-09 02:00:00	0.113839	21.7
2015-06-09 02:30:00	0.113839	21.5
2015-06-09 03:00:00	0.113386	21.4
2015-06-09 03:30:00	0.113386	21.3
2015-06-09 04:00:00	0.113386	21.1
2015-06-09 04:30:00	0.113386	21
2015-06-09 05:00:00	0.113386	20.9
2015-06-09 05:30:00	0.113386	20.8
2015-06-09 06:00:00	0.113386	20.7
2015-06-09 06:30:00	0.113386	20.5
2015-06-09 07:00:00	0.112933	20.4
2015-06-09 07:30:00	0.112933	20.3
2015-06-09 08:00:00	0.112933	20.2
2015-06-09 08:30:00	0.112933	20.1
2015-06-09 09:00:00	0.112479	20.1
2015-06-09 09:30:00	0.112479	20
2015-06-09 10:00:00	0.112479	20
2015-06-09 10:30:00	0.112479	20
2015-06-09 11:00:00	0.112479	20.1
2015-06-09 11:30:00	0.112479	20.1
2015-06-09 12:00:00	0.112479	20.2
2015-06-09 12:30:00	0.112025	20.3
2015-06-09 13:00:00	0.112025	20.4
2015-06-09 13:30:00	0.112025	20.6
2015-06-09 14:00:00	0.112025	20.8
2015-06-09 14:30:00	0.112025	21.1
2015-06-09 15:00:00	0.112025	21.3
2015-06-09 15:30:00	0.112025	21.6
2015-06-09 16:00:00	0.112025	21.8
2015-06-09 16:30:00	0.112479	22.1
2015-06-09 17:00:00	0.112479	22.3
2015-06-09 17:30:00	0.112479	22.4
2015-06-09 18:00:00	0.112479	22.5
2015-06-09 18:30:00	0.112479	22.7
2015-06-09 19:00:00	0.112479	22.7
2015-06-09 19:30:00	0.112479	22.8
2015-06-09 20:00:00	0.112479	22.8
2015-06-09 20:30:00	0.112479	22.8
2015-06-09 21:00:00	0.112479	22.7
2015-06-09 21:30:00	0.112479	22.7
2015-06-09 22:00:00	0.112479	22.6
2015-06-09 22:30:00	0.112479	22.5
2015-06-09 23:00:00	0.112479	22.4
2015-06-09 23:30:00	0.112479	22.3
2015-06-10	0.112479	22.1
2015-06-10 00:30:00	0.112025	22
2015-06-10 01:00:00	0.112025	21.8
2015-06-10 01:30:00	0.112025	21.7
2015-06-10 02:00:00	0.112025	21.5
2015-06-10 02:30:00	0.112025	21.3
2015-06-10 03:00:00	0.112025	21.2
2015-06-10 03:30:00	0.111571	21
2015-06-10 04:00:00	0.111571	20.8
2015-06-10 04:30:00	0.111571	20.7
2015-06-10 05:00:00	0.111571	20.5
2015-06-10 05:30:00	0.111116	20.4
2015-06-10 06:00:00	0.111116	20.2
2015-06-10 06:30:00	0.111116	20.1
2015-06-10 07:00:00	0.111116	19.9
2015-06-10 07:30:00	0.111116	19.8
2015-06-10 08:00:00	0.111116	19.6
2015-06-10 08:30:00	0.110661	19.5
2015-06-10 09:00:00	0.110661	19.4
2015-06-10 09:30:00	0.110661	19.3
2015-06-10 10:00:00	0.110661	19.3
2015-06-10 10:30:00	0.110206	19.4
2015-06-10 11:00:00	0.110206	19.4
2015-06-10 11:30:00	0.110206	19.5
2015-06-10 12:00:00	0.110206	19.6
2015-06-10 12:30:00	0.110206	19.8
2015-06-10 13:00:00	0.110206	20
2015-06-10 13:30:00	0.110206	20.1
2015-06-10 14:00:00	0.110206	20.3
2015-06-10 14:30:00	0.110206	20.5
2015-06-10 15:00:00	0.110206	20.7
2015-06-10 15:30:00	0.110206	20.9
2015-06-10 16:00:00	0.110206	21
2015-06-10 16:30:00	0.110206	21.2
2015-06-10 17:00:00	0.110206	21.3
2015-06-10 17:30:00	0.110206	21.5
2015-06-10 18:00:00	0.110206	21.6
2015-06-10 18:30:00	0.110206	21.7
2015-06-10 19:00:00	0.110206	21.7
2015-06-10 19:30:00	0.110206	21.8
2015-06-10 20:00:00	0.110206	21.8
2015-06-10 20:30:00	0.110206	21.7
2015-06-10 21:00:00	0.110206	21.7
2015-06-10 21:30:00	0.110206	21.6
2015-06-10 22:00:00	0.110206	21.5
2015-06-10 22:30:00	0.110206	21.3
2015-06-10 23:00:00	0.110206	21.2
2015-06-10 23:30:00	0.110206	21
2015-06-11	0.110206	20.8
2015-06-11 00:30:00	0.110206	20.7
2015-06-11 01:00:00	0.10975	20.5
2015-06-11 01:30:00	0.10975	20.3
2015-06-11 02:00:00	0.10975	20.1
2015-06-11 02:30:00	0.10975	19.9
2015-06-11 03:00:00	0.109294	19.8
2015-06-11 03:30:00	0.109294	19.6
2015-06-11 04:00:00	0.109294	19.4
2015-06-11 04:30:00	0.109294	19.2
2015-06-11 05:00:00	0.109294	19.1
2015-06-11 05:30:00	0.109294	18.9
2015-06-11 06:00:00	0.109294	18.7
2015-06-11 06:30:00	0.108837	18.6
2015-06-11 07:00:00	0.108837	18.4
2015-06-11 07:30:00	0.108837	18.3
2015-06-11 08:00:00	0.108837	18.1
2015-06-11 08:30:00	0.108837	18
2015-06-11 09:00:00	0.108837	17.9
2015-06-11 09:30:00	0.10838	17.9
2015-06-11 10:00:00	0.10838	17.9
2015-06-11 10:30:00	0.10838	18
2015-06-11 11:00:00	0.10838	18.1
2015-06-11 11:30:00	0.10838	18.3
2015-06-11 12:00:00	0.10838	18.5
2015-06-11 12:30:00	0.10838	18.7
2015-06-11 13:00:00	0.10838	19
2015-06-11 13:30:00	0.10838	19.4
2015-06-11 14:00:00	0.10838	19.7
2015-06-11 14:30:00	0.10838	20.1
[truncated: 6,834 more rows]
