# Supplementary material for: Linking diffuse radiation and ecosystem productivity of a desert steppe ecosystem
Source: PeerJ. 2020 May 5;8:e9043. doi: 10.7717/peerj.9043 (PMC7207212; doi:10.7717/peerj.9043)
Supplement: Supplemental Information 10 [file peerj-08-9043-s010.xls]

## Sheet: Sheet1
date	time	daytime	co2_flux	u*	S	PAR_tot	air_temperature	RH	VPD
[yyyy-mm-dd]	[HH:MM]	[T/F]	[µmol+1s-1m-2]	[m+1s-1]	"W/m^2"	"umol/m^2/s"	°C	[%]	[KPa]
2015-05-01	1899-12-31	F	1.03875	0.483053	-0.742146	-0.022718	10.4023	83.9958	0.20122
2015-05-01	1899-12-31 00:30:00	F	0.658056	0.328063	-0.751343	-0.0304515	10.4785	84.8493	0.191459
2015-05-01	1899-12-31 01:00:00	F	1.04082	0.348737	-0.709587	-0.0345597	10.4922	85.5764	0.182436
2015-05-01	1899-12-31 01:30:00	F	0.873096	0.324623	-0.62624	-0.0290013	10.3796	87.3623	0.158649
2015-05-01	1899-12-31 02:00:00	F	0.689783	0.287302	-0.602298	-0.0263426	10.3675	88.1246	0.148958
2015-05-01	1899-12-31 02:30:00	F	0.686956	0.428712	-0.677353	-0.0551022	10.1197	87.074	0.159475
2015-05-01	1899-12-31 03:00:00	F	0.790718	0.213709	-0.652952	-0.0229595	10.2835	86.6267	0.166811
2015-05-01	1899-12-31 03:30:00	F	0.744899	0.36392	-0.046662	-0.0299684	10.2474	88.231	0.146444
2015-05-01	1899-12-31 04:00:00	F	0.83025	0.298834	0.233004	-0.0302102	10.3514	88.4033	0.145305
2015-05-01	1899-12-31 04:30:00	F	0.726672	0.348638	0.149196	-0.02876	10.358	88.4241	0.145109
2015-05-01	1899-12-31 05:00:00	F	0.782624	0.306576	-0.166384	-0.0236845	9.76097	90.5571	0.113733
2015-05-01	1899-12-31 05:30:00	T	0.763697	0.338708	-0.790947	-0.0430192	7.79456	100	0
2015-05-01	1899-12-31 06:00:00	T	0.591968	0.360017	-0.34383	1.16541	7.11828	100	0
2015-05-01	1899-12-31 06:30:00	T	0.572783	0.339493	10.1616	22.5066	7.37757	100	0
2015-05-01	1899-12-31 07:00:00	T	0.364229	0.301658	56.9642	108.984	7.65341	100	0
2015-05-01	1899-12-31 07:30:00	T	0.222156	0.345353	110.038	211.648	8.05748	100	0
2015-05-01	1899-12-31 08:00:00	T	0.0673166	0.300475	182.797	344.769	8.63922	97.4886	0.0280453
2015-05-01	1899-12-31 08:30:00	T	-0.782838	0.406274	256.351	486.084	9.69063	90.0448	0.11934
2015-05-01	1899-12-31 09:00:00	T	-0.106769	0.370253	306.152	580.539	10.8329	82.8505	0.221896
2015-05-01	1899-12-31 09:30:00	T	-0.252022	0.305663	413.195	765.802	12.2604	74.6047	0.361136
2015-05-01	1899-12-31 10:00:00	T	0.0701294	0.35597	555.725	1013.74	13.4799	65.947	0.524516
2015-05-01	1899-12-31 10:30:00	T	0.61054	0.280837	736.799	1340.74	14.3598	58.434	0.677907
2015-05-01	1899-12-31 11:00:00	T	-0.962797	0.382508	769.044	1413.07	15.2434	49.7545	0.867544
2015-05-01	1899-12-31 11:30:00	T	0.188959	0.443569	758.991	1408.81	15.8172	45.3216	0.979483
2015-05-01	1899-12-31 12:00:00	T	0.306103	0.457706	831.351	1555.84	16.2408	41.7745	1.07165
2015-05-01	1899-12-31 12:30:00	T	0.180091	0.439552	813.123	1535.11	16.6458	42.0194	1.095
2015-05-01	1899-12-31 13:00:00	T	0.149532	0.469648	672.924	1290.42	17.1351	35.7438	1.25182
2015-05-01	1899-12-31 13:30:00	T	0.328905	0.372108	866.054	1647.29	17.6662	33.168	1.34644
2015-05-01	1899-12-31 14:00:00	T	-0.597513	0.408682	671.719	1292.3	17.7352	29.6707	1.42311
2015-05-01	1899-12-31 14:30:00	T	-0.242328	0.473617	886.284	1697.3	18.4859	25.3889	1.58269
2015-05-01	1899-12-31 15:00:00	T	-0.255149	0.376626	695.415	1341.73	18.2076	25.1367	1.56058
2015-05-01	1899-12-31 15:30:00	T	-0.339834	0.434619	862.323	1675.72	18.8238	25.8296	1.60696
2015-05-01	1899-12-31 16:00:00	T	-0.304135	0.329179	730.919	1444.65	18.5537	24.5162	1.60803
2015-05-01	1899-12-31 16:30:00	T	-0.348672	0.22041	623.767	1253.97	18.7072	22.2841	1.67158
2015-05-01	1899-12-31 17:00:00	T	-0.173406	0.24564	513.558	1054.42	18.8449	22.46	1.68221
2015-05-01	1899-12-31 17:30:00	T	-0.18834	0.290235	389.712	822.899	18.9002	22.623	1.68448
2015-05-01	1899-12-31 18:00:00	T	-0.559199	0.394185	297.28	642.912	18.8081	22.9469	1.6678
2015-05-01	1899-12-31 18:30:00	F	-0.191825	0.281902	192.442	434.553	18.5237	22.6525	1.64466
2015-05-01	1899-12-31 19:00:00	F	-0.26814	0.304885	99.1767	240.818	18.1172	24.1392	1.57242
2015-05-01	1899-12-31 19:30:00	F	-0.245883	0.20871	30.222	82.4645	17.1648	26.6101	1.43252
2015-05-01	1899-12-31 20:00:00	F	0.0930934	0.102473	-1.03448	9.84152	16.0214	28.2568	1.3022
2015-05-01	1899-12-31 20:30:00	F	0.20644	0.107115	-4.39314	0.0441897	15.4408	28.4562	1.2512
2015-05-01	1899-12-31 21:00:00	F	-0.204614	0.194475	-4.25894	-0.0627974	14.8528	31.8196	1.14812
2015-05-01	1899-12-31 21:30:00	F	0.132778	0.313462	-4.38064	-0.0560392	13.8608	41.7769	0.91946
2015-05-01	1899-12-31 22:00:00	F	-0.0742529	0.298361	-4.23163	-0.0492788	13.7081	44.1376	0.873457
2015-05-01	1899-12-31 22:30:00	F	0.211345	0.317497	-4.04234	-0.0422753	13.5697	44.0038	0.8677
2015-05-01	1899-12-31 23:00:00	F	0.179067	0.331473	-4.07988	-0.0454169	13.3342	44.5571	0.846044
2015-05-01	1899-12-31 23:30:00	F	0.285454	0.295497	-3.9603	-0.0386533	13.1683	45.121	0.828417
2015-05-02	1899-12-31	F	0.226604	0.29047	-4.03341	-0.0456601	12.9165	46.2131	0.79867
2015-05-02	1899-12-31 00:30:00	F	0.200091	0.274323	-3.78125	-0.0451776	12.8879	46.0939	0.798949
2015-05-02	1899-12-31 01:00:00	F	0.120019	0.140617	-3.95546	-0.0321324	12.6337	46.5887	0.778536
2015-05-02	1899-12-31 01:30:00	F	0.0342579	0.158689	-4.1124	-0.0241606	12.215	48.2276	0.734168
2015-05-02	1899-12-31 02:00:00	F	0.359743	0.259338	-3.68212	-0.0268189	12.8013	46.3996	0.789921
2015-05-02	1899-12-31 02:30:00	F	0.293162	0.211798	-4.23508	-0.0456641	12.511	47.1695	0.763893
2015-05-02	1899-12-31 03:00:00	F	0.136306	0.244546	-3.79298	-0.0413151	12.9476	44.8672	0.820334
2015-05-02	1899-12-31 03:30:00	F	0.3764	0.302109	-3.97553	-0.0210196	13.2964	43.2886	0.863273
2015-05-02	1899-12-31 04:00:00	F	0.298924	0.347011	-4.21122	-0.0268168	13.2356	43.2736	0.860083
2015-05-02	1899-12-31 04:30:00	F	0.376477	0.365656	-4.37053	-0.0248837	12.7959	44.5673	0.816645
2015-05-02	1899-12-31 05:00:00	T	0.267015	0.354074	-4.22802	-0.0202936	12.4124	46.0057	0.775688
2015-05-02	1899-12-31 05:30:00	T	-0.130292	0.312683	-4.37478	-0.01667	11.6103	48.9133	0.696121
2015-05-02	1899-12-31 06:00:00	T	0.115176	0.302393	-3.41543	2.5903	10.0958	56.0529	0.541431
2015-05-02	1899-12-31 06:30:00	T	0.163026	0.236144	32.6276	58.4959	10.0289	57.3452	0.523158
2015-05-02	1899-12-31 07:00:00	T	-0.0998161	0.261062	105.371	177.597	11.1796	54.9875	0.596087
2015-05-02	1899-12-31 07:30:00	T	-0.087758	0.153942	97.0241	186.22	11.6825	54.295	0.625748
2015-05-02	1899-12-31 08:00:00	T	-0.146109	0.147547	111.741	224.354	12.1859	53.1722	0.662763
2015-05-02	1899-12-31 08:30:00	T	-0.226126	0.243357	158.515	316.153	12.9494	50.4828	0.736838
2015-05-02	1899-12-31 09:00:00	T	-1.08196	0.27768	277.358	540.421	13.8772	47.962	0.82263
2015-05-02	1899-12-31 09:30:00	T	-0.559079	0.322284	330.306	646.652	14.9425	43.4662	0.957457
2015-05-02	1899-12-31 10:00:00	T	-0.497583	0.323502	415.693	804	15.4051	41.3765	1.02283
2015-05-02	1899-12-31 10:30:00	T	-1.17411	0.472635	429.689	842.091	15.8094	39.9446	1.07531
2015-05-02	1899-12-31 11:00:00	T	-0.752447	0.439025	521.902	1008.7	16.6412	34.7268	1.23243
2015-05-02	1899-12-31 11:30:00	T	0.498758	0.313255	624.695	1194.24	17.4452	27.25	1.44543
2015-05-02	1899-12-31 12:00:00	T	-0.387359	0.280764	568.113	1107.8	17.8437	24.03	1.54784
2015-05-02	1899-12-31 12:30:00	T	-0.267568	0.310182	630.52	1231.1	18.5145	22.1989	1.65336
2015-05-02	1899-12-31 13:00:00	T	0.310771	0.441695	442.05	892.091	18.7289	22.4445	1.6704
2015-05-02	1899-12-31 13:30:00	T	0.907362	0.473008	426.467	876.229	18.8834	24.9002	1.63317
2015-05-02	1899-12-31 14:00:00	T	-1.68417	0.502239	381.73	788.324	18.6232	24.2345	1.62107
2015-05-02	1899-12-31 14:30:00	T	-0.756867	0.532834	325.375	680.026	18.3071	24.5248	1.58319
2015-05-02	1899-12-31 15:00:00	T	-3.33269	0.582011	188.232	412.774	18.0123	24.3612	1.55752
2015-05-02	1899-12-31 15:30:00	T	-2.01837	0.401931	260.969	552.043	17.9454	24.4862	1.54842
2015-05-02	1899-12-31 16:00:00	T	-0.451628	0.419482	215.199	460.944	17.706	25.8322	1.49805
2015-05-02	1899-12-31 16:30:00				175.478	378.854			0
2015-05-02	1899-12-31 17:00:00				145.707	314.365			0
2015-05-02	1899-12-31 17:30:00	T	-0.116233	0.312004	121.886	264.463	17.374	28.2252	1.41964
2015-05-02	1899-12-31 18:00:00	T	-0.212686	0.359081	85.1462	187.229	16.627	31.9574	1.28357
2015-05-02	1899-12-31 18:30:00	T	0.353509	0.414955	69.432	149.163	16.5438	30.4045	1.30596
2015-05-02	1899-12-31 19:00:00	F	0.138882	0.163621	31.425	69.7961	16.1333	32.5379	1.23324
2015-05-02	1899-12-31 19:30:00	-9999	-9999	-9999	19.7495	43.7619		-9999
2015-05-02	1899-12-31 20:00:00	-9999	-9999	-9999	0.0323053	6.21793		-9999
2015-05-02	1899-12-31 20:30:00	F	0.315232	0.155492	-1.8768	0.0277735	15.0717	36.4317	1.08563
2015-05-02	1899-12-31 21:00:00	F	0.230995	0.197342	-1.83407	-0.0263262	14.8858	38.1684	1.0434
2015-05-02	1899-12-31 21:30:00	F	0.242506	0.214379	-2.09519	-0.0371959	15.008	36.6803	1.07696
2015-05-02	1899-12-31 22:00:00	F	0.279249	0.138396	-2.33024	-0.0533794	14.6595	38.2688	1.02661
2015-05-02	1899-12-31 22:30:00	F	0.328845	0.153195	-1.64077	-0.045893	14.5553	38.7977	1.01099
2015-05-02	1899-12-31 23:00:00	F	0.269015	0.176166	-1.63142	-0.0210143	14.4719	38.7769	1.0059
2015-05-02	1899-12-31 23:30:00	F	0.326298	0.212193	-1.7003	-0.0289853	14.4894	38.1216	1.01782
2015-05-03	1899-12-31	F	0.366164	0.174867	-1.73497	-0.035507	14.4137	37.508	1.0229
2015-05-03	1899-12-31 00:30:00	F	0.50751	0.194874	-1.76551	-0.031401	14.2731	37.7009	1.0105
2015-05-03	1899-12-31 01:00:00	F	0.264608	0.246383	-2.00775	-0.0451694	14.0316	39.018	0.973778
2015-05-03	1899-12-31 01:30:00	F	0.413117	0.276914	-2.23129	-0.0480687	13.6592	40.6064	0.92574
2015-05-03	1899-12-31 02:00:00	F	0.483348	0.333569	-1.94492	-0.0516928	13.3965	43.0316	0.872869
2015-05-03	1899-12-31 02:30:00	F	0.227625	0.274137	-2.13827	-0.0393746	13.1892	44.1173	0.844723
2015-05-03	1899-12-31 03:00:00	F	0.395826	0.247687	-2.331	-0.0521785	12.6471	46.4986	0.780536
2015-05-03	1899-12-31 03:30:00	F	0.410196	0.319683	-2.65974	-0.0545958	11.8902	44.5107	0.770235
2015-05-03	1899-12-31 04:00:00	F	0.179703	0.310518	-2.93037	-0.0538734	9.73384	34.8469	0.783518
2015-05-03	1899-12-31 04:30:00	F	0.319463	0.314875	-2.41277	-0.0596776	8.87439	32.3187	0.768151
2015-05-03	1899-12-31 05:00:00	T	0.325717	0.373518	-2.22491	-0.0430109	8.28369	32.2986	0.738238
2015-05-03	1899-12-31 05:30:00	T	0.271091	0.379427	-2.3634	-0.0340733	7.8004	32.5424	0.711786
2015-05-03	1899-12-31 06:00:00	T	0.178988	0.308995	-1.97844	1.5315	7.35355	33.6195	0.679368
2015-05-03	1899-12-31 06:30:00	T	0.139814	0.271415	11.6355	26.0143	7.10299	34.0308	0.663672
2015-05-03	1899-12-31 07:00:00	T	-0.0442824	0.294994	50.5562	99.0645	7.00195	35.0938	0.648467
2015-05-03	1899-12-31 07:30:00	T	-0.125882	0.238488	113.371	215.366	7.32448	34.8081	0.665876
2015-05-03	1899-12-31 08:00:00	T	-0.170483	0.319113	172.367	329.154	7.92938	34.0822	0.701676
2015-05-03	1899-12-31 08:30:00	T	-0.412667	0.332598	270.897	505.862	8.83464	31.6963	0.773136
2015-05-03	1899-12-31 09:00:00	T	-0.470453	0.313714	416.251	753.725	9.68755	29.569	0.844371
2015-05-03	1899-12-31 09:30:00	T	-0.688707	0.374473	527.957	954.148	10.7656	27.8007	0.930262
2015-05-03	1899-12-31 10:00:00	T	-0.564379	0.317524	539.814	994.333	11.3335	27.9978	0.963383
2015-05-03	1899-12-31 10:30:00	T	-0.572733	0.313714	502.427	957.929	11.8492	27.4202	1.0048
2015-05-03	1899-12-31 11:00:00	T	-0.955187	0.378569	516.892	984.807	12.5956	26.4099	1.07008
2015-05-03	1899-12-31 11:30:00	T	-0.528987	0.361833	851.733	1558.62	13.7155	24.8155	1.17624
2015-05-03	1899-12-31 12:00:00	T	-0.447649	0.33851	901.008	1656.9	14.6177	22.031	1.29325
2015-05-03	1899-12-31 12:30:00	T	-0.450506	0.374517	1000.89	1843.38	15.3691	19.2252	1.40621
2015-05-03	1899-12-31 13:00:00	T	-0.35816	0.41246	998.598	1850.6	16.3931	17.454	1.53428
2015-05-03	1899-12-31 13:30:00	T	-0.618325	0.622277	986.85	1837.54	16.8107	15.3747	1.61526
2015-05-03	1899-12-31 14:00:00	T	-0.435095	0.48182	955.939	1794.75	16.9171	15.2797	1.62802
2015-05-03	1899-12-31 14:30:00	T	-0.453179	0.357843	913.946	1724.73	17.0989	15.5574	1.64149
2015-05-03	1899-12-31 15:00:00	T	-0.500488	0.445902	855.958	1628.08	17.359	15.6375	1.66713
2015-05-03	1899-12-31 15:30:00	T	-0.967984	0.621602	767.151	1475.77	17.6422	15.012	1.7098
2015-05-03	1899-12-31 16:00:00	T	-0.85691	0.53681	694.519	1347.18	17.5498	14.4813	1.71047
2015-05-03	1899-12-31 16:30:00	T	-1.07062	0.459872	597.338	1172.47	17.448	13.8171	1.71272
2015-05-03	1899-12-31 17:00:00	T	-0.375965	0.600338	453.811	895.348	17.4684	13.3121	1.72498
2015-05-03	1899-12-31 17:30:00	T	-0.686259	0.552321	357.051	708.249	17.4539	12.9762	1.73008
2015-05-03	1899-12-31 18:00:00	T	-0.547968	0.477303	290.134	592.336	17.0874	13.1108	1.68783
2015-05-03	1899-12-31 18:30:00	T	-0.313624	0.559393	171.006	348.507	16.6776	13.2519	1.64184
2015-05-03	1899-12-31 19:00:00	F	0.021304	0.464514	77.6571	157.137	15.9796	13.9691	1.55745
2015-05-03	1899-12-31 19:30:00	F	-0.0432042	0.375586	27.1601	59.2761	15.1601	15.0437	1.4593
2015-05-03	1899-12-31 20:00:00	F	0.42896	0.270064	-1.38574	7.59999	14.4612	16.015	1.37905
2015-05-03	1899-12-31 20:30:00	F	0.0012573	0.193004	-4.91186	0.054826	13.8096	17.3503	1.30099
2015-05-03	1899-12-31 21:00:00	F	0.0768557	0.285856	-4.3818	-0.0451716	13.1084	17.9828	1.23337
2015-05-03	1899-12-31 21:30:00	F	0.345938	0.19179	-4.7013	-0.0526651	12.698	17.813	1.20317
2015-05-03	1899-12-31 22:00:00	F	0.286156	0.25674	-4.79139	-0.0628154	12.2245	18.2412	1.16025
2015-05-03	1899-12-31 22:30:00	F	0.431525	0.265972	-4.52825	-0.054846	11.5337	20.5028	1.07788
2015-05-03	1899-12-31 23:00:00	F	-0.125566	0.260475	-4.95606	-0.0536407	10.3593	24.9716	0.940883
2015-05-03	1899-12-31 23:30:00	F	0.306879	0.210609	-5.15985	-0.0434953	9.48395	27.6362	0.855758
2015-05-04	1899-12-31	F	0.00950672	0.126281	-4.95981	-0.0304487	9.21813	27.7742	0.838976
2015-05-04	1899-12-31 00:30:00	F	0.293665	0.212142	-4.87437	-0.0299677	9.00387	27.7248	0.827503
2015-05-04	1899-12-31 01:00:00	F	-0.106228	0.227449	-5.07583	-0.0251353	8.62151	28.3069	0.799887
2015-05-04	1899-12-31 01:30:00	F	0.185988	0.216194	-5.07856	-0.0374621	7.67492	31.613	0.715445
2015-05-04	1899-12-31 02:00:00	F	0.109056	0.222513	-4.56737	-0.0309381	7.57963	32.2625	0.704054
2015-05-04	1899-12-31 02:30:00	F	0.12722	0.18677	-4.52642	-0.0159531	6.9633	34.6337	0.651335
2015-05-04	1899-12-31 03:00:00	F	0.229857	0.25593	-4.08848	-0.0157121	6.87011	34.8049	0.645486
2015-05-04	1899-12-31 03:30:00	-9999	-9999	-9999	-4.43407	-0.0157127		-9999
2015-05-04	1899-12-31 04:00:00	F	0.252322	0.230252	-4.25471	-0.0444799	6.28351	35.2059	0.616124
2015-05-04	1899-12-31 04:30:00	F	0.137774	0.216049	-4.32557	-0.0454479	5.9386	35.9812	0.594412
2015-05-04	1899-12-31 05:00:00	T	0.133483	0.206265	-3.86771	-0.0326366	5.89454	36.3125	0.589535
2015-05-04	1899-12-31 05:30:00	T	0.00893871	0.167021	-3.94244	-0.00821977	5.68993	37.4517	0.57084
2015-05-04	1899-12-31 06:00:00	T	0.250544	0.157771	-0.843108	4.13397	5.61945	37.7007	0.565794
2015-05-04	1899-12-31 06:30:00	T	0.00422809	0.105505	34.5507	55.0627	6.0482	36.4639	0.59442
2015-05-04	1899-12-31 07:00:00	T	-0.183458	0.197571	117.121	187.013	6.63613	36.3792	0.619846
2015-05-04	1899-12-31 07:30:00	T	-0.00799596	0.244186	224.493	366.044	8.66396	32.0498	0.760304
2015-05-04	1899-12-31 08:00:00	T	-0.507754	0.397972	346.106	567.702	10.1369	27.7488	0.892681
2015-05-04	1899-12-31 08:30:00	T	-0.62727	0.429425	463.656	771.345	11.1049	26.8656	0.963812
2015-05-04	1899-12-31 09:00:00	T	-0.532078	0.427843	570.999	964.714	11.9995	25.8696	1.0365
2015-05-04	1899-12-31 09:30:00	-9999	-9999	-9999	673.783	1154.49		-9999
2015-05-04	1899-12-31 10:00:00	T	-0.538934	0.453919	759.399	1324.17	13.7681	24.4644	1.18578
2015-05-04	1899-12-31 10:30:00	T	-0.458585	0.375885	833.145	1475.57	15.7168	21.9428	1.38951
2015-05-04	1899-12-31 11:00:00	T	-2.85508	0.446028	886.881	1598.37	17.2751	20.9633	1.5536
2015-05-04	1899-12-31 11:30:00	T	-0.957622	0.320564	933.404	1694.56	17.6717	18.8426	1.63575
2015-05-04	1899-12-31 12:00:00	T	-1.0059	0.492119	977.171	1782.1	18.3646	16.4464	1.75904
2015-05-04	1899-12-31 12:30:00	T	-1.11675	0.385225	991.236	1828.87	18.7008	15.3157	1.82079
2015-05-04	1899-12-31 13:00:00	T	-0.670839	0.21829	989.569	1843.19	18.7403	16.0932	1.80853
2015-05-04	1899-12-31 13:30:00	T	-0.711941	0.315432	975.187	1829.39	19.526	15.9129	1.90339
2015-05-04	1899-12-31 14:00:00	T	-0.931953	0.37452	720.197	1380.57	19.46	17.0062	1.87094
2015-05-04	1899-12-31 14:30:00	T	-0.483946	0.550243	902.474	1711.87	20.3339	15.2931	2.01583
2015-05-04	1899-12-31 15:00:00	T	-0.426326	0.55409	617.285	1198.32	20.1166	15.3361	1.98793
2015-05-04	1899-12-31 15:30:00	T	-0.879289	0.361812	637.957	1238.04	20.2993	16.4835	1.98325
2015-05-04	1899-12-31 16:00:00	T	-0.721352	0.416009	667.645	1299.64	20.8871	16.2421	2.06236
2015-05-04	1899-12-31 16:30:00	T	-0.812925	0.568382	605.595	1186.04	20.6474	17.4172	2.00363
2015-05-04	1899-12-31 17:00:00	T	-0.505713	0.482832	445.781	891.421	20.8332	17.2212	2.03148
2015-05-04	1899-12-31 17:30:00	T	-0.743754	0.253152	311.495	638.791	20.4438	17.8856	1.96741
2015-05-04	1899-12-31 18:00:00	T	-0.358994	0.253912	217.389	447.321	20.226	19.3809	1.90576
2015-05-04	1899-12-31 18:30:00	T	-0.198165	0.454478	160.082	326.946	19.6551	22.7397	1.76287
2015-05-04	1899-12-31 19:00:00	F	0.0346828	0.528266	103.09	217.36	18.968	24.7678	1.64472
2015-05-04	1899-12-31 19:30:00	F	0.234789	0.512417	30.4006	70.8689	18.0953	26.0934	1.5298
2015-05-04	1899-12-31 20:00:00	F	0.324505	0.37716	0.471963	11.0874	17.1703	27.8444	1.40892
2015-05-04	1899-12-31 20:30:00	F	0.417952	0.430421	-4.43849	0.121456	16.5227	29.1572	1.32759
2015-05-04	1899-12-31 21:00:00	F	0.501219	0.415132	-4.6544	-0.00772785	15.8775	30.5774	1.24853
2015-05-04	1899-12-31 21:30:00	F	0.580693	0.481434	-4.38787	-0.0086943	15.6642	30.827	1.22717
2015-05-04	1899-12-31 22:00:00	F	0.467155	0.508001	-4.33042	-0.00748724	15.3574	31.2916	1.19519
2015-05-04	1899-12-31 22:30:00	F	0.45566	0.524156	-4.16258	-0.0171486	15.0101	32.8273	1.14267
2015-05-04	1899-12-31 23:00:00	F	0.452074	0.506221	-4.17547	-0.0212549	14.524	34.6098	1.07801
2015-05-04	1899-12-31 23:30:00	F	0.416846	0.49417	-3.91989	-0.00942024	14.3703	35.7631	1.04852
2015-05-05	1899-12-31	F	0.543923	0.49506	-3.96816	-0.0144931	14.0779	39.6148	0.967141
2015-05-05	1899-12-31 00:30:00	F	0.733618	0.540776	-3.38681	-0.0113531	14.2275	44.7449	0.89357
2015-05-05	1899-12-31 01:00:00	F	0.499295	0.513047	-3.77006	-0.0185999	13.7969	47.6656	0.823011
2015-05-05	1899-12-31 01:30:00	F	0.378332	0.544505	-3.56178	-0.0277795	13.5744	49.6763	0.78001
2015-05-05	1899-12-31 02:00:00	F	0.584033	0.558746	-3.7113	-0.0347855	13.56	51.7458	0.747226
2015-05-05	1899-12-31 02:30:00	F	0.543955	0.510109	-3.95267	-0.0224659	13.1492	53.4707	0.701465
2015-05-05	1899-12-31 03:00:00	F	0.436272	0.426897	-3.88513	-0.0236742	12.6142	55.3268	0.6503
2015-05-05	1899-12-31 03:30:00	F	0.443086	0.409157	-3.9836	-0.00724755	12.1805	56.7931	0.611283
2015-05-05	1899-12-31 04:00:00	F	0.305893	0.363156	-3.78663	-0.017153	12.2312	55.9548	0.62523
2015-05-05	1899-12-31 04:30:00	F	0.455368	0.388342	-3.65659	-0.0171537	12.0327	56.3089	0.612148
2015-05-05	1899-12-31 05:00:00	T	0.463417	0.468379	-3.77695	-0.02561	12.1289	55.8826	0.622054
2015-05-05	1899-12-31 05:30:00	T	0.440441	0.456499	-3.59436	-0.00507369	12.259	55.8909	0.627282
2015-05-05	1899-12-31 06:00:00	-9999	-9999	-9999	-2.07606	3.33458		-9999
2015-05-05	1899-12-31 06:30:00	T	0.259178	0.404498	23.3847	46.4069	12.2653	55.9129	0.627231
2015-05-05	1899-12-31 07:00:00	T	0.0173277	0.419873	104.591	181.383	13.1423	53.4662	0.701216
2015-05-05	1899-12-31 07:30:00	T	-0.256842	0.385283	170.432	300.17	13.8678	51.0599	0.773168
2015-05-05	1899-12-31 08:00:00	T	-0.328896	0.469484	245.961	431.684	14.8131	48.4302	0.866105
2015-05-05	1899-12-31 08:30:00	T	-0.833288	0.574679	446.021	761.085	16.4395	42.6766	1.06847
2015-05-05	1899-12-31 09:00:00	T	-0.843537	0.561968	464.634	812.034	17.0035	40.2708	1.15393
2015-05-05	1899-12-31 09:30:00	T	-0.952974	0.570267	603.822	1054.91	18.0332	37.3184	1.29229
2015-05-05	1899-12-31 10:00:00	T	-0.75805	0.605587	603.576	1080.92	18.7664	35.4265	1.39392
2015-05-05	1899-12-31 10:30:00	T	-1.05183	0.639877	633.675	1160.41	19.3843	33.3848	1.4945
2015-05-05	1899-12-31 11:00:00	T	-1.22567	0.588733	793.158	1444.58	20.2531	29.3251	1.67337
2015-05-05	1899-12-31 11:30:00	T	-0.986007	0.497986	616.938	1160.15	20.1946	28.694	1.68223
2015-05-05	1899-12-31 12:00:00	T	-0.0946384	0.492746	695.298	1312.05	20.9463	22.241	1.92156
2015-05-05	1899-12-31 12:30:00	T	-1.10669	0.563624	562.594	1089.81	21.1801	18.4677	2.04398
2015-05-05	1899-12-31 13:00:00	T	-0.416364	0.46001	552.123	1072.66	20.8216	19.8576	1.96535
2015-05-05	1899-12-31 13:30:00	T	-0.757495	0.390056	614.775	1178.31	20.9815	18.3992	2.0209
2015-05-05	1899-12-31 14:00:00	T	1.85924	0.8188	437.632	858.027	20.0374	20.9278	1.8475
2015-05-05	1899-12-31 14:30:00	T	0.341093	0.775969	295.049	600.654	19.2938	15.8808	1.87681
2015-05-05	1899-12-31 15:00:00	T	-0.624003	0.704458	235.531	493.092	18.2969	19.7264	1.68281
2015-05-05	1899-12-31 15:30:00	T	-0.742116	0.663771	290.6	592.262	18.1648	20.7817	1.64696
2015-05-05	1899-12-31 16:00:00	T	-0.666653	0.651174	360.495	717.235	18.4169	18.3251	1.72513
2015-05-05	1899-12-31 16:30:00	T	-0.549076	0.668961	304.263	606.263	18.4118	16.766	1.7575
2015-05-05	1899-12-31 17:00:00	T	-0.482469	0.638881	222.286	449.022	18.0975	17.2972	1.71219
2015-05-05	1899-12-31 17:30:00	T	-0.443463	0.594634	170.494	347.799	17.7279	17.9484	1.65964
2015-05-05	1899-12-31 18:00:00	T	-0.0532385	0.5666	113.819	234.981	17.262	18.5462	1.5998
2015-05-05	1899-12-31 18:30:00	T	0.0700739	0.420631	66.9731	140.844	16.9688	18.9316	1.56294
2015-05-05	1899-12-31 19:00:00	F	0.273982	0.318112	45.3104	94.5774	16.6384	19.3313	1.52295
2015-05-05	1899-12-31 19:30:00	F	0.223144	0.226175	22.3273	48.8034	16.1485	20.095	1.4622
2015-05-05	1899-12-31 20:00:00	F	0.341619	0.271869	-0.337795	7.20756	15.7273	19.7155	1.43013
2015-05-05	1899-12-31 20:30:00	-9999	-9999	-9999	-3.47202	0.0992612		-9999
2015-05-05	1899-12-31 21:00:00	-9999	-9999	-9999	-3.48494	-0.00941971		-9999
2015-05-05	1899-12-31 21:30:00	F	0.213119	0.207627	-4.06449	-0.0166663	14.3024	21.5337	1.27524
2015-05-05	1899-12-31 22:00:00	F	0.10726	0.16203	-3.48733	-0.0125609	13.8314	22.2839	1.22505
2015-05-05	1899-12-31 22:30:00	F	0.0870552	0.0934655	-3.85654	-0.0101459	13.3366	23.4106	1.16902
2015-05-05	1899-12-31 23:00:00	F	0.265197	0.0963645	-3.65965	-0.00724755	13.0592	23.8575	1.14133
2015-05-05	1899-12-31 23:30:00	F	0.170772	0.0723943	-3.41392	-0.0113553	12.492	24.7661	1.08657
2015-05-06	1899-12-31	F	0.161927	0.122066	-3.06546	-0.00821487	11.9687	25.678	1.03707
2015-05-06	1899-12-31 00:30:00	F	0.202384	0.144002	-3.73174	-0.00628224	11.2121	27.3471	0.9643
2015-05-06	1899-12-31 01:00:00	F	0.278168	0.188662	-3.31877	-0.0144981	11.0478	27.7563	0.948465
2015-05-06	1899-12-31 01:30:00	F	0.5327	0.210934	-3.65379	-0.0186064	10.7357	28.0545	0.925147
2015-05-06	1899-12-31 02:00:00	F	0.129789	0.212644	-4.23921	-0.025373	10.1488	28.929	0.878793
2015-05-06	1899-12-31 02:30:00	F	0.14434	0.244218	-4.06562	-0.0164324	9.68531	30.5697	0.832247
2015-05-06	1899-12-31 03:00:00	F	0.182303	0.199999	-3.91753	-0.0285166	9.45152	30.2288	0.823296
2015-05-06	1899-12-31 03:30:00	F	0.278476	0.213652	-3.21347	-0.0268259	9.91837	27.8006	0.879082
2015-05-06	1899-12-31 04:00:00	F	-0.0065372	0.24152	-3.16608	-0.0246514	9.95187	27.569	0.883884
2015-05-06	1899-12-31 04:30:00	F	0.151104	0.162974	-3.80529	-0.0263424	9.56597	30.0587	0.831679
2015-05-06	1899-12-31 05:00:00	T	-0.0939888	0.253509	-2.83964	-0.02876	9.8736	29.5263	0.855495
2015-05-06	1899-12-31 05:30:00	T	-0.0755881	0.087228	-1.33913	-0.00676697	10.0715	29.5276	0.866899
2015-05-06	1899-12-31 06:00:00	T	0.0300779	0.136093	-1.09248	2.83652	9.03595	33.3173	0.765118
2015-05-06	1899-12-31 06:30:00	T	0.114412	0.207506	12.6122	26.8385	9.10339	34.6376	0.753386
2015-05-06	1899-12-31 07:00:00	T	0.189028	0.358938	39.1935	82.4585	10.3271	32.1072	0.849558
2015-05-06	1899-12-31 07:30:00	T	-0.321973	0.413998	196.974	339.474	12.1443	28.7673	1.00552
2015-05-06	1899-12-31 08:00:00	T	-0.993685	0.376068	311.604	540.44	13.4365	30.9646	1.06058
2015-05-06	1899-12-31 08:30:00	T	-0.488113	0.468025	311.171	564.438	14.6385	36.0158	1.06265
2015-05-06	1899-12-31 09:00:00	T	-0.533882	0.52856	269.952	519.199	15.0169	37.0744	1.07086
2015-05-06	1899-12-31 09:30:00	T	-0.717835	0.742166	433.168	801.466	15.0632	41.0671	1.00588
2015-05-06	1899-12-31 10:00:00	T	-0.663706	0.749903	531.277	978.745	15.4578	42.922	0.999223
2015-05-06	1899-12-31 10:30:00	T	-0.936393	0.695681	650.805	1186.92	16.1925	40.7413	1.08731
2015-05-06	1899-12-31 11:00:00	T	-1.04056	0.728551	855.739	1543.41	17.1167	38.3294	1.20002
2015-05-06	1899-12-31 11:30:00	T	-1.13484	0.767467	879.248	1599.8	18.5481	33.0512	1.42562
2015-05-06	1899-12-31 12:00:00	T	-0.835015	0.819997	890.947	1626.55	19.247	28.5818	1.58869
2015-05-06	1899-12-31 12:30:00	T	-1.8876	0.845031	845.403	1549.08	19.6539	25.4758	1.70029
2015-05-06	1899-12-31 13:00:00	T	-0.359584	0.813996	753.26	1376.24	19.8333	23.5816	1.76304
2015-05-06	1899-12-31 13:30:00	T	-0.858937	0.862202	555.614	1012.58	19.347	25.2088	1.67414
2015-05-06	1899-12-31 14:00:00	T	-0.439756	0.919674	637.381	1139.61	19.2936	26.0332	1.65018
2015-05-06	1899-12-31 14:30:00	T	-0.277234	0.900531	478.324	856.825	18.2752	27.9168	1.50898
2015-05-06	1899-12-31 15:00:00	T	-0.89538	1.09488	549.328	1006.01	18.2058	28.3664	1.49305
2015-05-06	1899-12-31 15:30:00	T	-0.373469	1.07523	416.302	748.887	17.5633	32.4183	1.35274
2015-05-06	1899-12-31 16:00:00	T	0.496143	1.07788	177.689	337.24	16.5608	35.7418	1.20706
2015-05-06	1899-12-31 16:30:00	T	0.418349	0.941706	235.021	447.017	16.1083	35.2255	1.1822
2015-05-06	1899-12-31 17:00:00	T	-0.529146	0.958441	381.148	723.314	16.8468	30.8054	1.32366
2015-05-06	1899-12-31 17:30:00	T	-0.0753546	0.715725	334.031	650.942	16.9297	25.3535	1.43552
2015-05-06	1899-12-31 18:00:00	T	-0.317255	0.673537	263.536	525.153	16.7547	26.948	1.38934
2015-05-06	1899-12-31 18:30:00	T	-0.248176	0.618642	175.793	358.115	16.2113	29.809	1.28954
2015-05-06	1899-12-31 19:00:00	F	-0.261156	0.551573	100.333	205.36	15.6878	31.9381	1.20928
2015-05-06	1899-12-31 19:30:00	F	-0.395145	0.441961	39.5239	84.1835	15.0949	33.5068	1.13729
2015-05-06	1899-12-31 20:00:00	F	0.201905	0.346437	0.291575	12.838	14.0302	36.1127	1.02009
2015-05-06	1899-12-31 20:30:00	F	0.0401393	0.0794094	-5.65481	0.18791	12.7837	39.2586	0.894164
2015-05-06	1899-12-31 21:00:00	F	0.0977317	0.0780578	-4.10838	-0.0345456	12.4106	39.2288	0.872972
2015-05-06	1899-12-31 21:30:00	F	0.103047	0.0486882	-2.6431	-0.0427648	12.7294	37.2562	0.920369
2015-05-06	1899-12-31 22:00:00	F	0.0532919	0.0620119	-2.48895	-0.0379356	12.9221	36.2838	0.946505
2015-05-06	1899-12-31 22:30:00	F	-0.0482971	0.040412	-2.01044	-0.0215061	12.4623	37.7207	0.897686
2015-05-06	1899-12-31 23:00:00	F	-0.048308	0.107208	-1.36331	-0.0306899	12.1059	38.4537	0.866565
2015-05-06	1899-12-31 23:30:00	F	0.0572658	0.107476	-0.432361	-0.0502653	13.0747	35.931	0.961289
2015-05-07	1899-12-31	F	-0.0216414	0.163616	-1.28573	-0.0321413	12.2157	40.0113	0.850757
2015-05-07	1899-12-31 00:30:00	F	0.0271452	0.0519689	-2.28666	-0.0236822	12.2313	41.0569	0.836781
2015-05-07	1899-12-31 01:00:00	F	0.0106037	0.0685823	-1.75926	-0.0318978	12.1939	43.382	0.801788
2015-05-07	1899-12-31 01:30:00	F	-0.438084	0.0974709	-1.72181	-0.032864	11.6603	45.406	0.746386
2015-05-07	1899-12-31 02:00:00	F	0.956758	0.129423	-2.53893	-0.0244066	10.2449	50.7923	0.612333
2015-05-07	1899-12-31 02:30:00	F	0.165256	0.116425	-1.222	-0.019091	9.94125	51.3314	0.593442
2015-05-07	1899-12-31 03:00:00	F	0.022199	0.120318	-1.08298	-0.0219915	10.4318	49.4587	0.63683
2015-05-07	1899-12-31 03:30:00	F	0.0571841	0.0561848	-1.09096	-0.0326241	10.8747	47.8597	0.67666
2015-05-07	1899-12-31 04:00:00	F	0.165694	0.11983	-1.59095	-0.0268238	10.7557	48.6288	0.661418
2015-05-07	1899-12-31 04:30:00	F	0.206032	0.169269	-2.03999	-0.0338312	10.9789	45.9623	0.706159
2015-05-07	1899-12-31 05:00:00	T	0.182459	0.189003	-1.3524	-0.0323809	11.1139	45.1515	0.723213
2015-05-07	1899-12-31 05:30:00	T	0.241736	0.164098	-1.70934	-0.00193325	11.3843	44.488	0.745206
2015-05-07	1899-12-31 06:00:00	T	0.0891279	0.117394	-0.0211874	2.43328	11.2778	44.3805	0.741399
2015-05-07	1899-12-31 06:30:00	T	0.0653799	0.106865	7.67802	16.9131	11.1252	45.2161	0.722905
2015-05-07	1899-12-31 07:00:00	T	0.012162	0.138359	9.12418	22.2151	11.2243	45.218	0.727649
2015-05-07	1899-12-31 07:30:00	T	0.458131	0.397332	31.4629	69.8092	13.3467	41.2704	0.896943
2015-05-07	1899-12-31 08:00:00	T	0.115231	0.334185	49.0579	109.336	13.5274	42.0687	0.895227
2015-05-07	1899-12-31 08:30:00	T	0.0373129	0.361868	73.0507	160.888	13.5858	42.6823	0.889114
2015-05-07	1899-12-31 09:00:00	T	0.146256	0.500183	64.5039	147.988	13.6106	42.1648	0.898596
2015-05-07	1899-12-31 09:30:00	T	0.030616	0.642824	108.664	245.741	12.8341	48.3686	0.76253
2015-05-07	1899-12-31 10:00:00	T	0.252602	0.346298	106.177	247.242	12.1912	53.9153	0.652471
2015-05-07	1899-12-31 10:30:00	T	-0.17413	0.315201	131.716	301.359	12.0924	57.0435	0.604226
2015-05-07	1899-12-31 11:00:00	T	-0.103482	0.415541	125.603	293.414	11.939	57.4233	0.592861
2015-05-07	1899-12-31 11:30:00	T	-0.414363	0.451205	168.148	381.577	11.5789	61.0687	0.529352
2015-05-07	1899-12-31 12:00:00	T	-0.584039	0.502546	219.981	487.663	11.7133	61.2979	0.530928
2015-05-07	1899-12-31 12:30:00	T	-0.781032	0.578301	252.793	553.258	11.5398	64.1851	0.485709
2015-05-07	1899-12-31 13:00:00	T	-0.872771	0.63256	308.62	659.453	11.4683	67.0615	0.444587
2015-05-07	1899-12-31 13:30:00	T	-0.683836	0.683817	237.922	517.927	11.2738	68.1172	0.424827
2015-05-07	1899-12-31 14:00:00	T	-0.650244	0.654658	263.86	564.077	11.1117	69.2645	0.405157
2015-05-07	1899-12-31 14:30:00	T	-0.945934	0.793175	321.444	672.647	11.3321	69.68	0.405563
2015-05-07	1899-12-31 15:00:00	T	-0.653894	0.784899	289.5	604.822	11.616	69.106	0.421078
2015-05-07	1899-12-31 15:30:00	T	-0.762018	0.794447	296.273	613.5	11.9506	67.5372	0.452346
2015-05-07	1899-12-31 16:00:00	T	-0.990571	0.78128	347.483	700.609	12.1344	67.0644	0.464524
2015-05-07	1899-12-31 16:30:00	T	3.5561	0.698974	294.766	593.278	12.3519	65.3142	0.496264
2015-05-07	1899-12-31 17:00:00	T	-6.25197	0.619866	289.43	574.911	12.6111	47.8175	0.759496
2015-05-07	1899-12-31 17:30:00				254.976	505.358			0
2015-05-07	1899-12-31 18:00:00				200.397	398.205			0
2015-05-07	1899-12-31 18:30:00				145.001	290.704			0
2015-05-07	1899-12-31 19:00:00				56.6668	115.357			0
2015-05-07	1899-12-31 19:30:00				22.3641	50.937			0
2015-05-07	1899-12-31 20:00:00				5.95336	15.4783			0
2015-05-07	1899-12-31 20:30:00				-3.97803	0.259254			0
2015-05-07	1899-12-31 21:00:00				-3.83458	-0.0418045			0
2015-05-07	1899-12-31 21:30:00				-3.87867	-0.0403564			0
2015-05-07	1899-12-31 22:00:00				-3.74051	-0.014983			0
2015-05-07	1899-12-31 22:30:00				-3.67483	-0.0427746			0
2015-05-07	1899-12-31 23:00:00				-3.83993	-0.0389074			0
2015-05-07	1899-12-31 23:30:00				-3.88545	-0.0282738			0
2015-05-08	1899-12-31				-3.85638	-0.0268236			0
2015-05-08	1899-12-31 00:30:00				-3.87504	-0.0306895			0
2015-05-08	1899-12-31 01:00:00				-4.00387	-0.0345552			0
2015-05-08	1899-12-31 01:30:00				-4.0133	-0.0350379			0
2015-05-08	1899-12-31 02:00:00				-4.14572	-0.0362458			0
2015-05-08	1899-12-31 02:30:00				-4.01063	-0.0215063			0
2015-05-08	1899-12-31 03:00:00				-3.95347	-0.0415636			0
2015-05-08	1899-12-31 03:30:00				-3.88749	-0.0331062			0
2015-05-08	1899-12-31 04:00:00				-3.89975	-0.0347975			0
2015-05-08	1899-12-31 04:30:00				-3.80796	-0.0521961			0
2015-05-08	1899-12-31 05:00:00				-3.90464	-0.0345559			0
2015-05-08	1899-12-31 05:30:00				-3.9239	0.0190896			0
2015-05-08	1899-12-31 06:00:00				-0.893497	6.07875			0
2015-05-08	1899-12-31 06:30:00				31.8833	58.1298			0
2015-05-08	1899-12-31 07:00:00				117.419	189.169			0
2015-05-08	1899-12-31 07:30:00				228.322	369.936			0
2015-05-08	1899-12-31 08:00:00				338.938	560.483			0
2015-05-08	1899-12-31 08:30:00				445.335	749.455			0
2015-05-08	1899-12-31 09:00:00				542.159	925.439			0
2015-05-08	1899-12-31 09:30:00				641.867	1111.53			0
2015-05-08	1899-12-31 10:00:00				731.96	1284.87			0
2015-05-08	1899-12-31 10:30:00				809.068	1442.96			0
2015-05-08	1899-12-31 11:00:00				797.966	1454.41			0
2015-05-08	1899-12-31 11:30:00				576.999	1100.35			0
2015-05-08	1899-12-31 12:00:00				555.054	1064.83			0
2015-05-08	1899-12-31 12:30:00				547.789	1058.88			0
2015-05-08	1899-12-31 13:00:00				654.635	1259.95			0
2015-05-08	1899-12-31 13:30:00				535.773	1055.16			0
2015-05-08	1899-12-31 14:00:00				566.946	1106.78			0
2015-05-08	1899-12-31 14:30:00				524.019	1032.82			0
2015-05-08	1899-12-31 15:00:00				338.529	674.913			0
2015-05-08	1899-12-31 15:30:00				334.651	676.199			0
2015-05-08	1899-12-31 16:00:00				430.804	851.15			0
2015-05-08	1899-12-31 16:30:00				496.514	971.376			0
2015-05-08	1899-12-31 17:00:00				421.068	820.89			0
2015-05-08	1899-12-31 17:30:00				441.496	868.667			0
2015-05-08	1899-12-31 18:00:00				238.813	483.148			0
2015-05-08	1899-12-31 18:30:00				137.054	275.627			0
2015-05-08	1899-12-31 19:00:00				111.549	222.092			0
2015-05-08	1899-12-31 19:30:00				25.679	57.0946			0
2015-05-08	1899-12-31 20:00:00				-1.5527	6.22945			0
2015-05-08	1899-12-31 20:30:00				-2.93436	0.059151			0
2015-05-08	1899-12-31 21:00:00				-3.28228	-0.0115905			0
2015-05-08	1899-12-31 21:30:00				-2.94533	-0.00772762			0
2015-05-08	1899-12-31 22:00:00				-2.82553	-0.00434698			0
2015-05-08	1899-12-31 22:30:00				-2.30146	-0.0120755			0
2015-05-08	1899-12-31 23:00:00				-2.27331	-0.0164232			0
2015-05-08	1899-12-31 23:30:00				-2.26039	-0.0171475			0
2015-05-09	1899-12-31				-3.18145	-0.0115926			0
2015-05-09	1899-12-31 00:30:00				-2.43995	-0.0128008			0
2015-05-09	1899-12-31 01:00:00				-2.41631	-0.0178737			0
2015-05-09	1899-12-31 01:30:00				-2.69072	-0.0181162			0
2015-05-09	1899-12-31 02:00:00				-2.8134	-0.0236727			0
2015-05-09	1899-12-31 02:30:00				-3.68029	-0.0299539			0
2015-05-09	1899-12-31 03:00:00				-4.34312	-0.033821			0
2015-05-09	1899-12-31 03:30:00				-4.33437	-0.0514595			0
2015-05-09	1899-12-31 04:00:00				-4.41511	-0.0483222			0
2015-05-09	1899-12-31 04:30:00				-4.30875	-0.0608899			0
2015-05-09	1899-12-31 05:00:00				-4.02419	-0.0415631			0
2015-05-09	1899-12-31 05:30:00				-3.88311	0.0217504			0
2015-05-09	1899-12-31 06:00:00				-0.279315	7.01484			0
2015-05-09	1899-12-31 06:30:00				42.9345	70.7952			0
2015-05-09	1899-12-31 07:00:00				138.295	217.587			0
2015-05-09	1899-12-31 07:30:00				240.703	389.764			0
2015-05-09	1899-12-31 08:00:00				355.172	587.893			0
2015-05-09	1899-12-31 08:30:00				463.578	778.006			0
2015-05-09	1899-12-31 09:00:00				567.489	969.223			0
2015-05-09	1899-12-31 09:30:00				661.528	1144.42			0
2015-05-09	1899-12-31 10:00:00				752.543	1319.79			0
2015-05-09	1899-12-31 10:30:00				817.591	1455.24			0
2015-05-09	1899-12-31 11:00:00				872.711	1577.26			0
2015-05-09	1899-12-31 11:30:00				920.539	1684.63			0
2015-05-09	1899-12-31 12:00:00				945.734	1750.35			0
2015-05-09	1899-12-31 12:30:00				974.28	1829.08			0
2015-05-09	1899-12-31 13:00:00				897.609	1708.15			0
2015-05-09	1899-12-31 13:30:00				908.603	1756.14			0
2015-05-09	1899-12-31 14:00:00				933.484	1815.08			0
2015-05-09	1899-12-31 14:30:00				881.893	1732.5			0
2015-05-09	1899-12-31 15:00:00				835.274	1635.67			0
2015-05-09	1899-12-31 15:30:00				775.868	1515.09			0
2015-05-09	1899-12-31 16:00:00				520.625	1017.04			0
2015-05-09	1899-12-31 16:30:00				534.716	1045.37			0
2015-05-09	1899-12-31 17:00:00				457.21	899.572			0
2015-05-09	1899-12-31 17:30:00				374.516	748.139			0
2015-05-09	1899-12-31 18:00:00				260.831	526.924			0
2015-05-09	1899-12-31 18:30:00				178.989	359.917			0
2015-05-09	1899-12-31 19:00:00				76.3373	159.622			0
2015-05-09	1899-12-31 19:30:00				33.9162	73.2147			0
2015-05-09	1899-12-31 20:00:00				1.37071	11.8718			0
2015-05-09	1899-12-31 20:30:00				-3.92078	0.272776			0
2015-05-09	1899-12-31 21:00:00				-3.94734	-0.00989836			0
2015-05-09	1899-12-31 21:30:00	F	0.53191	0.508327	-3.13085	-0.0113477	19.3243	24.0002	1.69881
2015-05-09	1899-12-31 22:00:00	F	0.459966	0.611863	-2.60536	-0.00941663	19.3569	23.5876	1.7115
2015-05-09	1899-12-31 22:30:00	F	0.232881	0.58392	-2.45253	-0.00772658	19.4805	22.944	1.73924
2015-05-09	1899-12-31 23:00:00	F	0.157348	0.543408	-2.28645	-0.00531197	19.5811	23.8017	1.73066
2015-05-09	1899-12-31 23:30:00	F	0.592437	0.594616	-2.41644	-0.00965805	19.5313	25.2984	1.69141
2015-05-10	1899-12-31	F	0.551052	0.519829	-2.30924	-0.00845076	19.2016	27.3613	1.61128
2015-05-10	1899-12-31 00:30:00	F	2.4383	0.835382	-1.77198	-0.0224551	19.9738	25.7181	1.7287
2015-05-10	1899-12-31 01:00:00	F	1.22053	0.785611	-9.6061	-0.0338025	18.971	31.8327	1.49047
2015-05-10	1899-12-31 01:30:00	F	1.00999	0.611443	-2.09202	-0.0149702	17.7874	37.4899	1.26897
2015-05-10	1899-12-31 02:00:00	F	0.750998	0.576921	-2.37205	-0.0115907	17.0942	38.5969	1.19311
2015-05-10	1899-12-31 02:30:00	F	0.812833	0.50595	-3.25385	-0.0118328	16.1322	43.4493	1.03362
2015-05-10	1899-12-31 03:00:00	F	0.606837	0.67521	-2.11733	-0.0154563	14.7201	33.5487	1.10947
2015-05-10	1899-12-31 03:30:00	F	2.48638	0.940662	-1.6095	-0.0263262	13.2154	35.4625	0.977261
2015-05-10	1899-12-31 04:00:00	F	-2.38491	0.782874	-1.73699	-0.0263288	11.4909	47.4275	0.710736
2015-05-10	1899-12-31 04:30:00	F	-0.303847	0.876424	-3.47913	-0.0258489	9.74276	59.8688	0.482852
2015-05-10	1899-12-31 05:00:00	T	0.348849	0.749523	-5.53209	-0.0633041	7.95071	74.8109	0.268482
2015-05-10	1899-12-31 05:30:00	T	7.08836	0.614587	-1.11979	-0.0715323	6.74805	78.2088	0.213921
2015-05-10	1899-12-31 06:00:00	T	-0.838614	0.439635	-0.614173	0.102483	6.44907	75.9735	0.231063
2015-05-10	1899-12-31 06:30:00	T	0.691613	0.295544	-0.0147286	1.86512	6.16807	75.7406	0.228825
2015-05-10	1899-12-31 07:00:00	T	0.296178	0.414716	2.49217	7.97415	6.22509	75.8305	0.228875
2015-05-10	1899-12-31 07:30:00	T	-6.77371	0.673911	8.11108	20.7016	5.70422	72.7711	0.248725
2015-05-10	1899-12-31 08:00:00	T	-0.966316	0.663246	27.0395	60.3299	5.43533	81.0565	0.169837
2015-05-10	1899-12-31 08:30:00	T	-0.375019	0.702188	86.6753	180.165	5.53452	84.1282	0.14328
2015-05-10	1899-12-31 09:00:00	T	-0.375672	0.685494	129.186	275.111	6.14724	83.1281	0.158909
2015-05-10	1899-12-31 09:30:00	T	-0.490803	0.600426	215.352	449.691	6.68391	80.3534	0.192018
2015-05-10	1899-12-31 10:00:00	T	-1.18712	0.599672	144.058	311.258	6.82948	77.763	0.219523
2015-05-10	1899-12-31 10:30:00	T	-0.746438	0.627439	173.922	377.795	7.14932	74.2326	0.260021
2015-05-10	1899-12-31 11:00:00	T	-0.696337	0.616928	182.63	396.676	7.37856	70.0306	0.307212
2015-05-10	1899-12-31 11:30:00	T	-0.44534	0.60273	313.461	648.375	8.11694	64.8745	0.378667
2015-05-10	1899-12-31 12:00:00	T	-0.818333	0.618443	419.601	845.851	8.87216	61.0359	0.442115
2015-05-10	1899-12-31 12:30:00	T	-0.954893	0.560472	540.956	1061.76	9.41248	58.6594	0.48649
2015-05-10	1899-12-31 13:00:00	T	-3.07197	0.615952	493.157	971.284	9.72366	51.3915	0.584124
2015-05-10	1899-12-31 13:30:00	T	-0.544941	0.654694	574.136	1121.68	10.4908	43.4611	0.715233
2015-05-10	1899-12-31 14:00:00	T	-0.186402	0.592429	631.639	1225.94	11.2538	38.1198	0.823567
2015-05-10	1899-12-31 14:30:00	T	-1.11661	0.576358	535.664	1030.83	11.3459	35.7536	0.860301
2015-05-10	1899-12-31 15:00:00	T	-1.39382	0.51285	439.118	856.43	11.6194	34.7914	0.889138
2015-05-10	1899-12-31 15:30:00	T	-0.568444	0.545837	499.091	964.471	11.8583	34.1874	0.911647
2015-05-10	1899-12-31 16:00:00	T	-0.933677	0.555578	265.38	523.307	11.5898	35.4716	0.878141
2015-05-10	1899-12-31 16:30:00	T	-0.458812	0.661457	269.525	526.976	11.2628	37.1789	0.836587
2015-05-10	1899-12-31 17:00:00	T	-1.13144	0.546087	323.351	622.065	11.3752	36.8742	0.846935
2015-05-10	1899-12-31 17:30:00	T	-0.894368	0.582893	254.641	489.398	11.1623	36.4626	0.840509
2015-05-10	1899-12-31 18:00:00	T	-0.868479	0.520917	210.105	403.416	10.9575	36.0385	0.834688
2015-05-10	1899-12-31 18:30:00				151.399	297.713			0
2015-05-10	1899-12-31 19:00:00				67.475	141.288			0
2015-05-10	1899-12-31 19:30:00	F	-0.544742	0.431154	36.5037	74.1754	9.35171	35.8874	0.75145
2015-05-10	1899-12-31 20:00:00	F	0.358944	0.605733	10.1804	21.1488	8.61647	37.2015	0.700397
2015-05-10	1899-12-31 20:30:00	F	0.441014	0.442085	-3.52543	0.478495	7.69398	41.6465	0.611258
2015-05-10	1899-12-31 21:00:00	F	0.41193	0.455361	-4.41882	-0.0142598	6.91442	43.4466	0.561621
2015-05-10	1899-12-31 21:30:00	F	0.328242	0.348084	-4.68895	-0.0154698	6.10329	46.26	0.504679
2015-05-10	1899-12-31 22:00:00	F	0.219156	0.378861	-4.68112	-0.0130536	5.64549	48.8305	0.465545
2015-05-10	1899-12-31 22:30:00	F	0.228302	0.361349	-4.6023	-0.0241754	5.22683	49.6119	0.445292
2015-05-10	1899-12-31 23:00:00	F	0.238307	0.256207	-4.88202	-0.0222428	4.60895	52.6884	0.400459
2015-05-10	1899-12-31 23:30:00	F	0.0820798	0.166974	-4.86377	-0.0132982	4.41572	51.0669	0.40862
2015-05-11	1899-12-31	F	0.166809	0.209056	-4.70012	-0.0236967	4.24228	50.3369	0.409704
2015-05-11	1899-12-31 00:30:00	F	0.181798	0.173824	-4.81323	-0.0222467	3.9578	50.487	0.400385
2015-05-11	1899-12-31 01:00:00	F	0.179277	0.203243	-4.33698	-0.0324038	4.0362	48.7568	0.416668
2015-05-11	1899-12-31 01:30:00	F	0.131544	0.174475	-4.78368	-0.0270843	3.69015	49.942	0.397237
2015-05-11	1899-12-31 02:00:00	F	0.203456	0.161172	-4.87809	-0.028294	3.31711	51.2465	0.37683
2015-05-11	1899-12-31 02:30:00	F	0.185125	0.107694	-4.39091	-0.0270856	3.44829	48.4061	0.4025
2015-05-11	1899-12-31 03:00:00	F	-0.0651431	0.109772	-4.53838	-0.0200733	2.40564	55.0087	0.32597
2015-05-11	1899-12-31 03:30:00	F	0.399318	0.20127	-4.41334	-0.0401477	1.38464	63.9115	0.243052
2015-05-11	1899-12-31 04:00:00	F	0.265465	0.264244	-4.3134	-0.0474059	1.03417	68.3268	0.208005
2015-05-11	1899-12-31 04:30:00	F	0.272229	0.326822	-4.25091	-0.0360394	0.973443	69.6438	0.198485
2015-05-11	1899-12-31 05:00:00	T	-0.0570008	0.283981	-4.36254	-0.0372495	0.7812	71.0023	0.186991
2015-05-11	1899-12-31 05:30:00	T	0.299137	0.344217	-3.99143	0.0609551	1.01177	69.1214	0.202459
2015-05-11	1899-12-31 06:00:00	T	0.0897276	0.316336	0.633408	8.85344	0.888501	69.39	0.198923
2015-05-11	1899-12-31 06:30:00	T	0.0573166	0.351218	52.9355	80.0901	1.45199	65.9921	0.230149
2015-05-11	1899-12-31 07:00:00	T	-0.00474055	0.424894	160.25	253.689	2.54909	59.8092	0.294176
2015-05-11	1899-12-31 07:30:00	T	-0.0803251	0.480287	270.939	446.735	3.40207	56.2045	0.340543
2015-05-11	1899-12-31 08:00:00	T	-0.490929	0.47068	385.681	651.978	4.20319	53.9393	0.378942
2015-05-11	1899-12-31 08:30:00	T	-0.137011	0.47153	501.264	862.407	5.28781	52.3309	0.423052
2015-05-11	1899-12-31 09:00:00	T	-0.365047	0.561971	605.099	1057.55	6.58501	45.3515	0.53055
2015-05-11	1899-12-31 09:30:00	T	-0.142976	0.548316	701.639	1242.1	7.32895	39.358	0.619587
2015-05-11	1899-12-31 10:00:00	T	-0.733192	0.479311	791.571	1417.36	7.99891	36.306	0.681218
2015-05-11	1899-12-31 10:30:00	T	0.765079	0.614628	829.684	1506.08	8.65445	30.9957	0.771604
2015-05-11	1899-12-31 11:00:00	T	-0.381174	0.566112	603.188	1124.16	8.79233	29.0602	0.800685
2015-05-11	1899-12-31 11:30:00	T	-1.73118	0.620796	792.784	1466.08	9.35571	23.9203	0.891978
2015-05-11	1899-12-31 12:00:00	T	-0.945006	0.66657	787.736	1464.92	9.93615	21.1311	0.961446
2015-05-11	1899-12-31 12:30:00	T	-0.976473	0.653026	849.554	1585.52	10.3607	19.593	1.00844
2015-05-11	1899-12-31 13:00:00	T	-1.70636	0.641827	745.062	1407.8	10.5516	19.9067	1.01738
2015-05-11	1899-12-31 13:30:00	T	-1.48188	0.637887	745.863	1419.06	10.8099	19.1298	1.04508
2015-05-11	1899-12-31 14:00:00	T	-0.322223	0.643168	825.211	1567.23	11.3454	18.5963	1.09006
2015-05-11	1899-12-31 14:30:00	T	-0.475819	0.583417	978.602	1866.82	11.8966	17.9099	1.14005
2015-05-11	1899-12-31 15:00:00	T	-0.718163	0.619128	870.823	1671.05	12.0096	15.8408	1.17753
2015-05-11	1899-12-31 15:30:00	T	-0.167782	0.619608	836.302	1613.71	12.2834	15.154	1.20874
2015-05-11	1899-12-31 16:00:00	T	-1.91702	0.492202	738.739	1442.75	12.6087	15.5251	1.22944
2015-05-11	1899-12-31 16:30:00	T	-1.03468	0.465341	653.529	1290.64	12.7286	14.0892	1.26021
2015-05-11	1899-12-31 17:00:00	T	-0.585798	0.579419	499.678	1005.46	13.0711	13.8201	1.29282
2015-05-11	1899-12-31 17:30:00	T	-0.98256	0.476851	422.089	861.602	12.9948	12.0253	1.31319
2015-05-11	1899-12-31 18:00:00	T	-0.333891	0.447229	336.031	695.058	12.9667	12.7404	1.30012
2015-05-11	1899-12-31 18:30:00	T	-0.0277553	0.407617	211.101	436.98	13.0052	13.3532	1.29424
2015-05-11	1899-12-31 19:00:00	F	-0.234796	0.297405	144.224	303.383	12.7625	14.1583	1.262
2015-05-11	1899-12-31 19:30:00	F	-0.0210944	0.302698	48.9356	94.7794	12.2938	15.5089	1.20451
2015-05-11	1899-12-31 20:00:00	F	0.646777	0.16105	8.84975	22.1821	11.6243	18.4964	1.11173
2015-05-11	1899-12-31 20:30:00	F	0.184593	0.103146	-5.28936	0.533944	10.9914	20.6296	1.03815
2015-05-11	1899-12-31 21:00:00	F	0.0627771	0.0878337	-4.92216	-0.0176397	10.0353	24.9506	0.920975
2015-05-11	1899-12-31 21:30:00	F	0.197577	0.0676281	-3.62789	-0.0115999	9.69712	26.0186	0.887513
2015-05-11	1899-12-31 22:00:00	F	0.125613	0.0871724	-3.80223	-0.0130509	9.20872	26.2235	0.856447
2015-05-11	1899-12-31 22:30:00	F	0.195435	0.079652	-4.47529	-0.00652583	8.75982	26.1015	0.83225
2015-05-11	1899-12-31 23:00:00	F	0.141394	0.0907634	-4.38636	-0.0067679	8.6151	25.0453	0.835919
2015-05-11	1899-12-31 23:30:00	F	0.213297	0.159376	-4.49744	-0.0074934	8.28247	25.4848	0.812481
2015-05-12	1899-12-31	F	0.295751	0.199428	-5.11604	-0.00821891	7.52595	26.1595	0.764687
2015-05-12	1899-12-31 00:30:00	F	0.247038	0.279796	-4.98401	-0.00797743	7.14524	27.0589	0.735948
2015-05-12	1899-12-31 01:00:00	F	0.0978848	0.322874	-5.06673	-0.0108786	6.64694	28.2678	0.699403
2015-05-12	1899-12-31 01:30:00	F	0.152719	0.395019	-4.86893	-0.0113623	6.48582	27.9731	0.694529
2015-05-12	1899-12-31 02:00:00	F	0.233016	0.399659	-4.83178	-0.00991184	6.52757	26.2388	0.713302
2015-05-12	1899-12-31 02:30:00	F	0.233607	0.408827	-5.01435	-0.00749429	6.11596	26.8125	0.687939
2015-05-12	1899-12-31 03:00:00	F	0.284128	0.425958	-5.12381	-0.010879	5.49002	28.901	0.639944
2015-05-12	1899-12-31 03:30:00	F	0.169613	0.336233	-5.17435	-0.0130555	4.6175	32.1417	0.574735
2015-05-12	1899-12-31 04:00:00	F	-0.0952715	0.38834	-4.89584	-0.0191006	4.59437	31.5034	0.579204
2015-05-12	1899-12-31 04:30:00	F	0.286787	0.372535	-4.82487	-0.0253883	4.48777	31.1671	0.577721
2015-05-12	1899-12-31 05:00:00	T	0.0711705	0.252754	-4.73256	-0.010881	4.55663	29.7285	0.592646
2015-05-12	1899-12-31 05:30:00	T	0.131442	0.268021	-4.37003	0.0967229	5.27463	26.1514	0.654816
2015-05-12	1899-12-31 06:00:00	T	0.346079	0.262482	1.66012	9.9214	5.62575	24.1313	0.689343
2015-05-12	1899-12-31 06:30:00	T	-0.159747	0.280764	55.786	84.0882	6.564	21.4923	0.761115
2015-05-12	1899-12-31 07:00:00	T	-0.405579	0.265218	174.828	272.131	8.14497	19.5754	0.868768
2015-05-12	1899-12-31 07:30:00	T	-0.587098	0.371396	290.54	470.562	9.94919	17.0504	1.01208
2015-05-12	1899-12-31 08:00:00	T	-0.754631	0.476397	409.497	680.475	11.5353	14.1501	1.16415
2015-05-12	1899-12-31 08:30:00	T	-0.828722	0.448721	523.807	888.854	12.8407	12.9558	1.28626
2015-05-12	1899-12-31 09:00:00	T	-0.819924	0.480356	630.471	1087.88	13.6578	11.7674	1.37524
2015-05-12	1899-12-31 09:30:00	T	-0.766654	0.435944	728.229	1275.08	14.426	10.4992	1.46629
2015-05-12	1899-12-31 10:00:00	T	-0.918919	0.380649	815.035	1445.35	15.5152	8.99722	1.59922
2015-05-12	1899-12-31 10:30:00	T	-0.757539	0.439134	888.099	1594.51	16.2324	8.78421	1.67818
2015-05-12	1899-12-31 11:00:00	T	-0.87589	0.383005	950.125	1723.08	16.69	7.82055	1.74604
2015-05-12	1899-12-31 11:30:00	T	-0.765547	0.384781	1001.63	1827.6	17.6786	7.43492	1.86654
2015-05-12	1899-12-31 12:00:00	T	-0.503257	0.415184	1031.85	1898.5	18.146	7.25025	1.92609
2015-05-12	1899-12-31 12:30:00	T	-0.711541	0.444829	1023.09	1902.55	18.8407	7.16392	2.01364
2015-05-12	1899-12-31 13:00:00	T	-0.684122	0.440936	1060.88	1987.31	19.3055	6.74917	2.08212
2015-05-12	1899-12-31 13:30:00	T	-0.552399	0.444413	1030.04	1960.54	19.8546	5.84131	2.17534
2015-05-12	1899-12-31 14:00:00	T	-0.96976	0.453643	1011.53	1932.4	20.1368	4.95397	2.23455
2015-05-12	1899-12-31 14:30:00	T	-0.634407	0.457237	928.416	1776.81	20.7034	4.81632	2.31743
2015-05-12	1899-12-31 15:00:00	T	-0.554757	0.494148	867.417	1667.97	21.3502	5.20336	2.40155
2015-05-12	1899-12-31 15:30:00	T	-0.618849	0.507817	750.345	1451.22	21.5574	4.62037	2.44717
2015-05-12	1899-12-31 16:00:00	T	-1.19167	0.474893	679.656	1323.51	21.4281	5.0487	2.41698
2015-05-12	1899-12-31 16:30:00	T	-0.738216	0.462032	484.081	957.5	21.6046	5.88192	2.42178
2015-05-12	1899-12-31 17:00:00	T	-0.686972	0.434861	378.013	760.263	21.7421	6.74784	2.41974
2015-05-12	1899-12-31 17:30:00	T	-0.686029	0.438693	448.447	935.083	21.8864	6.88795	2.43749
2015-05-12	1899-12-31 18:00:00	T	-0.661953	0.4021	342.939	744.232	21.8917	6.9649	2.43626
2015-05-12	1899-12-31 18:30:00	T	-0.578923	0.345482	233.569	530.637	21.8667	7.05997	2.43006
2015-05-12	1899-12-31 19:00:00	F	-0.329652	0.291347	131.409	323.303	21.5995	8.01016	2.36627
2015-05-12	1899-12-31 19:30:00	F	-0.0119365	0.103093	46.4836	86.6862	20.9854	9.56102	2.24042
2015-05-12	1899-12-31 20:00:00	F	-0.0127198	0.0392098	1.80214	20.8354	20.5347	9.86259	2.17184
2015-05-12	1899-12-31 20:30:00	F	0.0411335	0.0426488	-3.65639	0.605528	19.8986	10.4611	2.07425
2015-05-12	1899-12-31 21:00:00	F	0.221323	0.0964772	-2.15162	-0.0425028	19.0106	10.9516	1.95206
2015-05-12	1899-12-31 21:30:00	F	0.00395991	0.0212304	-2.46691	-0.0381604	19.3009	10.0388	2.00809
2015-05-12	1899-12-31 22:00:00	F	0.090177	0.0468293	-3.0282	-0.036472	18.9063	10.6072	1.94689
2015-05-12	1899-12-31 22:30:00	F	0.196818	0.086504	-4.3526	-0.0466164	18.0458	11.5871	1.8245
2015-05-12	1899-12-31 23:00:00	F	0.241567	0.0890894	-3.859	-0.0326076	18.0358	12.0919	1.81294
2015-05-12	1899-12-31 23:30:00	F	0.631871	0.164622	-4.06395	-0.0386463	17.9461	13.0163	1.78377
2015-05-13	1899-12-31	F	0.305971	0.193428	-4.99742	-0.0439589	16.5862	18.837	1.52722
2015-05-13	1899-12-31 00:30:00	F	0.508747	0.237071	-4.60496	-0.0367136	16.3739	26.1186	1.3715
2015-05-13	1899-12-31 01:00:00	F	0.49071	0.260259	-4.46734	-0.0400962	16.7022	28.0095	1.36458
2015-05-13	1899-12-31 01:30:00	F	0.476929	0.259608	-4.64099	-0.0422701	16.4369	28.8892	1.32536
2015-05-13	1899-12-31 02:00:00	F	0.4919	0.298939	-4.61753	-0.0362314	16.2614	29.8499	1.29291
2015-05-13	1899-12-31 02:30:00	F	0.0221967	0.227884	-5.09293	-0.0454104	14.6907	33.5963	1.10657
2015-05-13	1899-12-31 03:00:00	F	-0.0200199	0.212684	-5.27424	-0.0620804	13.1678	39.2316	0.917315
2015-05-13	1899-12-31 03:30:00	F	0.248518	0.246775	-4.24261	-0.055564	13.5046	37.6775	0.961678
2015-05-13	1899-12-31 04:00:00	F	0.418727	0.280262	-4.13285	-0.0504938	13.6961	37.1988	0.981219
2015-05-13	1899-12-31 04:30:00	F	0.383252	0.293978	-4.36012	-0.0405889	13.2736	37.4662	0.950513
2015-05-13	1899-12-31 05:00:00	T	0.597874	0.396714	-4.39409	-0.0492872	12.8375	36.0654	0.944504
2015-05-13	1899-12-31 05:30:00	T	0.302423	0.363598	-4.46399	0.0901207	12.4827	35.8283	0.926208
2015-05-13	1899-12-31 06:00:00	T	0.339001	0.408814	0.503328	9.76174	12.7346	35.1794	0.951161
2015-05-13	1899-12-31 06:30:00	T	-0.157384	0.39867	54.0603	90.6428	13.5723	35.1913	1.00447
2015-05-13	1899-12-31 07:00:00	T	-0.375933	0.389318	141.338	238.118	14.8941	33.8343	1.11716
2015-05-13	1899-12-31 07:30:00	T	-0.781533	0.447994	240.941	422.182	16.4836	31.7402	1.27599
2015-05-13	1899-12-31 08:00:00	T	-0.890925	0.407539	258.123	475.801	17.3588	29.8374	1.38641
2015-05-13	1899-12-31 08:30:00	T	-1.23224	0.458628	415.842	747.78	19.5479	24.1735	1.71866
2015-05-13	1899-12-31 09:00:00	T	-1.02444	0.487278	430.516	804.228	20.8957	20.3971	1.96103
2015-05-13	1899-12-31 09:30:00	T	-1.03303	0.451678	407.595	778.126	22.0436	17.2169	2.18788
2015-05-13	1899-12-31 10:00:00	T	-0.788717	0.459567	400.048	774.629	22.8214	15.632	2.3377
2015-05-13	1899-12-31 10:30:00	T	-1.02219	0.51357	625.478	1187.37	23.9563	14.7621	2.52915
2015-05-13	1899-12-31 11:00:00	T	-0.970389	0.480654	622.028	1203.51	24.5961	13.3402	2.67184
2015-05-13	1899-12-31 11:30:00	T	-0.707415	0.489871	901.649	1710.04	25.8491	9.25158	3.01447
2015-05-13	1899-12-31 12:00:00	T	-0.952283	0.540932	850.704	1627.76	26.7117	7.44968	3.23489
2015-05-13	1899-12-31 12:30:00	T	-0.696067	0.491348	855.151	1648.62	26.477	8.53274	3.15315
2015-05-13	1899-12-31 13:00:00	T	-1.05304	0.60332	863.829	1672.42	26.9758	9.42165	3.21544
2015-05-13	1899-12-31 13:30:00	T	-0.426543	0.527828	931.348	1806.86	27.3569	8.7625	3.31202
2015-05-13	1899-12-31 14:00:00	T	-0.393949	0.546095	1007.45	1963.07	27.4134	7.57011	3.36644
2015-05-13	1899-12-31 14:30:00	T	-0.688121	0.523163	941.874	1847.68	27.8074	8.04183	3.42723
2015-05-13	1899-12-31 15:00:00	T	-0.774315	0.57407	709.074	1400.3	27.8845	8.4374	3.42786
2015-05-13	1899-12-31 15:30:00	T	-0.900143	0.507426	563.153	1125.13	27.4512	8.10636	3.35431
2015-05-13	1899-12-31 16:00:00	T	-0.902118	0.393943	479.369	966.602	27.1431	8.21514	3.29044
2015-05-13	1899-12-31 16:30:00	T	-0.536761	0.559081	316.754	648.438	26.5091	8.88161	3.14707
2015-05-13	1899-12-31 17:00:00	T	-0.711856	0.753677	404.699	825.079	26.112	10.2342	3.02854
2015-05-13	1899-12-31 17:30:00	T	-0.549234	0.89165	332.922	689.905	25.0083	12.0547	2.77903
2015-05-13	1899-12-31 18:00:00	T	-0.258263	0.798562	255.065	538.021	24.1949	13.2874	2.61003
2015-05-13	1899-12-31 18:30:00	T	-0.343416	0.650108	173.544	373.384	23.6771	14.851	2.48446
2015-05-13	1899-12-31 19:00:00	F	0.413177	0.59753	73.0131	163.182	22.8134	16.6422	2.30857
2015-05-13	1899-12-31 19:30:00	F	0.446279	0.594852	34.153	76.0909	21.835	18.6731	2.1222
2015-05-13	1899-12-31 20:00:00	F	0.858369	0.505304	5.65635	19.7577	20.9928	20.4326	1.97189
2015-05-13	1899-12-31 20:30:00	F	0.910431	0.464345	-4.03591	0.561269	20.5484	21.0638	1.90347
2015-05-13	1899-12-31 21:00:00	F	0.103178	0.35548	-3.45009	-0.00989869	19.9754	22.0776	1.81365
2015-05-13	1899-12-31 21:30:00	F	0.618008	0.29315	-2.74756	-0.0106236	19.5874	22.5925	1.75882
2015-05-13	1899-12-31 22:00:00	F	1.16528	0.528194	-2.43044	-0.00820947	19.2911	23.1714	1.7138
2015-05-13	1899-12-31 22:30:00	F	0.896243	0.462379	-2.6668	-0.00820964	18.6693	25.2366	1.60424
2015-05-13	1899-12-31 23:00:00	F	0.025221	0.347715	-2.53652	-0.010866	18.1751	26.5283	1.52844
2015-05-13	1899-12-31 23:30:00	F	0.306959	0.340971	-2.4828	-0.0140056	17.5767	28.0308	1.44183
2015-05-14	1899-12-31	F	-0.704202	0.365834	-2.23508	-0.0140061	17.3067	28.0234	1.4176
2015-05-14	1899-12-31 00:30:00	F	0.52855	0.367007	-2.383	-0.0183536	16.7686	29.3934	1.344
2015-05-14	1899-12-31 01:00:00	F	0.715596	0.405687	-1.68297	-0.0142487	16.8919	28.2749	1.37602
2015-05-14	1899-12-31 01:30:00	F	-0.157623	0.183441	-2.55801	-0.0248753	16.0343	31.324	1.24753
2015-05-14	1899-12-31 02:00:00	F	0.591084	0.194409	-1.58275	-0.0277744	15.9037	31.7578	1.22934
2015-05-14	1899-12-31 02:30:00	F	-0.416843	0.239515	-2.02058	-0.0212542	15.4498	33.3631	1.16603
2015-05-14	1899-12-31 03:00:00	F	1.13403	0.395307	-1.97401	-0.0222208	15.3096	33.6221	1.1511
2015-05-14	1899-12-31 03:30:00	F	0.265319	0.144286	-2.1028	-0.0231879	15.1035	33.5728	1.1368
2015-05-14	1899-12-31 04:00:00	F	0.173651	0.201793	-2.22068	-0.0299516	14.614	34.6511	1.08361
2015-05-14	1899-12-31 04:30:00	F	-0.503445	0.164372	-1.55096	-0.041306	14.4342	35.4064	1.05871
2015-05-14	1899-12-31 05:00:00	T	0.0283028	0.159506	-1.03815	-0.0388914	14.695	33.0916	1.1153
2015-05-14	1899-12-31 05:30:00	T	0.0306315	0.14156	-1.01407	0.0345431	14.9533	30.7866	1.1731
2015-05-14	1899-12-31 06:00:00	T	0.411683	0.262843	1.88697	5.87838	15.1745	29.5176	1.21174
2015-05-14	1899-12-31 06:30:00	T	0.195313	0.304895	20.8368	43.2498	15.3425	29.5644	1.22407
2015-05-14	1899-12-31 07:00:00	T	-0.109565	0.329839	71.0781	136.91	15.8516	28.906	1.27648
2015-05-14	1899-12-31 07:30:00	T	-0.52486	0.285431	158.692	296.698	16.7965	28.0221	1.37254
2015-05-14	1899-12-31 08:00:00	T	-0.756303	0.218017	240.124	446.411	19.1457	24.4439	1.6702
2015-05-14	1899-12-31 08:30:00	T	-0.962822	0.271242	264.372	518.793	20.1929	22.0883	1.83797
2015-05-14	1899-12-31 09:00:00	T	-1.15762	0.353022	405.789	770.763	21.1389	22.89	1.92818
2015-05-14	1899-12-31 09:30:00	T	-1.11499	0.38076	374.753	733.843	21.2074	24.371	1.89909
2015-05-14	1899-12-31 10:00:00	T	-1.32752	0.387464	374.872	758.486	21.4934	24.1673	1.93786
2015-05-14	1899-12-31 10:30:00	T	-0.848829	0.439627	355.42	733.345	21.6001	23.9987	1.9549
2015-05-14	1899-12-31 11:00:00	T	-1.3402	0.494627	380.821	783.133	21.8273	23.7907	1.98765
2015-05-14	1899-12-31 11:30:00	T	-1.5612	0.544242	463.909	946.961	22.1493	23.345	2.03891
2015-05-14	1899-12-31 12:00:00	T	-1.8713	0.636162	610.995	1211.16	22.9992	22.9957	2.15663
2015-05-14	1899-12-31 12:30:00	T	-1.01526	0.584315	863.664	1679.15	23.9596	21.7881	2.321
2015-05-14	1899-12-31 13:00:00	T	-0.723031	0.652512	966.087	1868.74	24.4033	20.5931	2.42002
2015-05-14	1899-12-31 13:30:00	T	-1.37236	0.595988	923.469	1808.84	24.8372	20.5634	2.48451
2015-05-14	1899-12-31 14:00:00	T	-1.13711	0.517109	736.652	1459.16	24.7515	21.4809	2.44326
2015-05-14	1899-12-31 14:30:00	T	-0.98784	0.579785	521.506	1041.29	24.5228	22.2726	2.38579
2015-05-14	1899-12-31 15:00:00	T	-0.938373	0.585263	597.746	1201.9	24.8138	22.2327	2.42886
2015-05-14	1899-12-31 15:30:00	T	-1.29484	0.739879	706.23	1420.84	25.2351	20.1061	2.55875
2015-05-14	1899-12-31 16:00:00	T	-1.01183	0.512698	551.978	1119.44	25.1321	19.0865	2.57559
2015-05-14	1899-12-31 16:30:00	T	-0.435757	0.556732	402.89	823.704	25.1496	17.7349	2.62138
2015-05-14	1899-12-31 17:00:00	T	-0.966138	0.609736	394.238	807.531	25.3835	15.497	2.73045
2015-05-14	1899-12-31 17:30:00	T	-0.630552	0.627104	309.55	637.334	24.8989	14.8264	2.6739
2015-05-14	1899-12-31 18:00:00	T	-0.748911	0.643419	242.761	500.168	24.551	13.9588	2.64561
2015-05-14	1899-12-31 18:30:00	T	0.308871	0.493762	246.696	509.578	24.6679	13.49	2.67869
2015-05-14	1899-12-31 19:00:00	F	-0.148266	0.48299	127.663	269.008	23.947	13.5949	2.56238
2015-05-14	1899-12-31 19:30:00	F	0.21775	0.358346	43.9773	93.2476	22.8852	13.9065	2.39477
2015-05-14	1899-12-31 20:00:00	F	0.34123	0.233987	7.05153	24.9591	21.6745	16.4712	2.15842
2015-05-14	1899-12-31 20:30:00	F	0.381202	0.196728	-5.61365	0.848733	20.6499	18.0078	1.9896
2015-05-14	1899-12-31 21:00:00	F	0.61798	0.489342	-4.79351	-0.012313	19.8785	19.2487	1.86827
2015-05-14	1899-12-31 21:30:00	F	0.497969	0.339614	-5.06136	-0.00482906	19.082	19.8637	1.76448
2015-05-14	1899-12-31 22:00:00	F	0.447201	0.299967	-4.74704	-0.00724398	18.3965	19.9966	1.68766
2015-05-14	1899-12-31 22:30:00	F	0.392135	0.252587	-4.45894	-0.00845193	18.1171	19.0522	1.6779
2015-05-14	1899-12-31 23:00:00	F	0.484537	0.198088	-4.4663	-0.0161805	17.7746	18.9284	1.64465
2015-05-14	1899-12-31 23:30:00	F	0.428638	0.210278	-3.91624	-0.00772844	17.6649	18.3485	1.64501
2015-05-15	1899-12-31	F	0.571713	0.400916	-4.21122	-0.00772874	17.0281	18.8933	1.56956
2015-05-15	1899-12-31 00:30:00	F	0.237602	0.471105	-4.99436	-0.0193222	15.1267	26.0222	1.26795
2015-05-15	1899-12-31 01:00:00	F	0.425468	0.499954	-4.96004	-0.0364732	13.4077	34.5773	1.00317
2015-05-15	1899-12-31 01:30:00	F	0.557814	0.483788	-4.33847	-0.051937	12.6974	41.0494	0.862901
2015-05-15	1899-12-31 02:00:00	F	0.535827	0.447205	-4.62136	-0.0596727	11.4474	47.416	0.70885
2015-05-15	1899-12-31 02:30:00	F	0.383213	0.421876	-4.34043	-0.0681347	10.5479	49.5012	0.641243
2015-05-15	1899-12-31 03:00:00	F	0.439763	0.372758	-4.07475	-0.0558174	10.0911	48.3858	0.635715
2015-05-15	1899-12-31 03:30:00	F	0.488458	0.398481	-4.17178	-0.0529219	9.43744	50.1029	0.58819
2015-05-15	1899-12-31 04:00:00	F	0.29915	0.256243	-4.31524	-0.0558255	8.87745	52.4676	0.539549
2015-05-15	1899-12-31 04:30:00	F	0.330641	0.326267	-3.57217	-0.0609047	8.77181	52.9207	0.530602
2015-05-15	1899-12-31 05:00:00	T	0.280021	0.30134	-3.7211	-0.0555902	8.61798	53.0876	0.523245
2015-05-15	1899-12-31 05:30:00	T	0.303991	0.284869	-3.64797	0.166294	8.37352	53.7299	0.5076
2015-05-15	1899-12-31 06:00:00	T	0.154085	0.200961	4.10757	13.8783	8.07321	54.8257	0.485569
2015-05-15	1899-12-31 06:30:00	T	-0.188474	0.235161	46.2618	85.8889	7.91056	55.7253	0.470659
2015-05-15	1899-12-31 07:00:00	T	-0.486519	0.315522	129.468	225.443	7.81796	57.8548	0.445202
2015-05-15	1899-12-31 07:30:00	T	-1.10424	0.350085	239.169	413.997	8.73	54.9191	0.506641
2015-05-15	1899-12-31 08:00:00	T	-0.755863	0.282682	366.735	639.326	9.42296	52.8525	0.555231
2015-05-15	1899-12-31 08:30:00	T	-0.986985	0.228783	476.103	844.077	10.1856	50.0881	0.618643
2015-05-15	1899-12-31 09:00:00	T	-1.42805	0.218296	583.5	1048.06	11.1554	46.331	0.70961
2015-05-15	1899-12-31 09:30:00	T	-1.24195	0.301507	686.466	1244.38	11.6399	44.2562	0.761085
2015-05-15	1899-12-31 10:00:00	T	-1.36244	0.375509	771.623	1412.84	12.4676	41.358	0.845539
2015-05-15	1899-12-31 10:30:00	T	-1.32982	0.451328	848.484	1566.05	13.3994	37.1932	0.962536
2015-05-15	1899-12-31 11:00:00	T	-1.03255	0.461639	911.683	1697.41	14.3095	34.4816	1.06525
2015-05-15	1899-12-31 11:30:00	T	-1.45921	0.50636	946.389	1774.51	14.9508	32.549	1.14303
2015-05-15	1899-12-31 12:00:00	T	-0.981245	0.374602	993.777	1883.26	15.4084	31.8784	1.18886
2015-05-15	1899-12-31 12:30:00	T	-1.4702	0.402868	1008.22	1928.1	16.454	28.6562	1.33115
2015-05-15	1899-12-31 13:00:00	T	-1.00261	0.385611	1008.02	1942.24	17.0174	26.5551	1.42029
2015-05-15	1899-12-31 13:30:00	T	-1.04517	0.321443	999.868	1940.92	17.4115	24.709	1.49276
2015-05-15	1899-12-31 14:00:00	T	-0.962589	0.410386	966.981	1894.71	17.8494	24.3784	1.54129
2015-05-15	1899-12-31 14:30:00	T	-1.35449	0.263876	922.562	1825.16	18.1882	22.6799	1.60985
2015-05-15	1899-12-31 15:00:00	T	-1.57167	0.28233	873.024	1734.53	18.6591	21.9992	1.67267
2015-05-15	1899-12-31 15:30:00	T	-1.3482	0.309172	808.271	1616.34	18.9453	20.2761	1.74049
2015-05-15	1899-12-31 16:00:00	T	-0.929718	0.148773	723.007	1461.51	18.733	19.8278	1.72722
2015-05-15	1899-12-31 16:30:00	T	-1.43432	0.136552	620.878	1268.91	18.7635	19.6832	1.73364
2015-05-15	1899-12-31 17:00:00	T	-1.22599	0.38283	523.825	1088.37	19.1487	19.3408	1.7834
2015-05-15	1899-12-31 17:30:00	T	-0.804215	0.199204	407.902	867.241	18.8281	19.9147	1.73563
2015-05-15	1899-12-31 18:00:00	T	-1.13287	0.346153	296.529	647.228	18.9928	19.5675	1.76118
2015-05-15	1899-12-31 18:30:00	T	-0.590484	0.255678	192.147	432.521	18.6727	20.1921	1.71289
2015-05-15	1899-12-31 19:00:00	F	-0.405668	0.230417	114.668	257.566	18.5523	19.8112	1.70816
2015-05-15	1899-12-31 19:30:00	F	-0.226868	0.114599	57.0889	107.814	18.1649	20.1933	1.65922
2015-05-15	1899-12-31 20:00:00	F	0.0718254	0.0457631	7.91707	29.8576	17.759	21.155	1.59789
2015-05-15	1899-12-31 20:30:00	F	0.0427405	0.0532588	-4.56944	1.08574	17.3802	21.9232	1.54495
2015-05-15	1899-12-31 21:00:00	F	-0.0171388	0.0441062	-1.75145	-0.0316418	17.4055	21.6958	1.55193
2015-05-15	1899-12-31 21:30:00	F	0.0885296	0.045471	-0.205868	-0.032611	17.2188	21.9883	1.52799
2015-05-15	1899-12-31 22:00:00	F	-0.589047	0.133507	-3.30507	-0.0355118	15.5209	25.7326	1.30554
2015-05-15	1899-12-31 22:30:00	F	-0.0878076	0.0640107	-3.38154	-0.0195682	15.3458	25.2572	1.29923
2015-05-15	1899-12-31 23:00:00	F	0.028561	0.0695735	-3.22164	-0.0227095	15.2574	24.2308	1.30962
2015-05-15	1899-12-31 23:30:00	F	-1.00692	0.137746	-4.04196	-0.0294744	14.8596	24.0688	1.27925
2015-05-16	1899-12-31	F	-0.582493	0.0926858	-3.88217	-0.0381733	14.4465	24.387	1.24036
2015-05-16	1899-12-31 00:30:00	F	-0.33135	0.0545728	-4.23635	-0.039624	14.0255	25.3311	1.19193
2015-05-16	1899-12-31 01:00:00	F	-0.418992	0.0925156	-0.658307	-0.0478413	14.2133	23.6152	1.23426
2015-05-16	1899-12-31 01:30:00	F	-0.105002	0.046176	-1.52462	-0.0579912	13.8995	23.8539	1.20562
2015-05-16	1899-12-31 02:00:00	F	0.144303	0.043668	-2.36254	-0.0500184	13.6864	24.1616	1.18423
2015-05-16	1899-12-31 02:30:00	F	-0.000978098	0.0593748	-2.1104	-0.0628244	13.8855	23.7563	1.20607
2015-05-16	1899-12-31 03:00:00	F	-0.114982	0.0859367	-3.66096	-0.0476013	13.1067	25.3283	1.12276
2015-05-16	1899-12-31 03:30:00	F	0.0108361	0.0550638	-3.38081	-0.0570261	12.2759	26.88	1.04115
2015-05-16	1899-12-31 04:00:00	F	-0.352038	0.134542	-2.39402	-0.058962	11.9972	27.1165	1.01891
2015-05-16	1899-12-31 04:30:00	F	-0.0341289	0.0658926	-1.8425	-0.0485728	12.0326	27.0864	1.02171
2015-05-16	1899-12-31 05:00:00	T	-0.0365364	0.0253341	-1.90087	-0.0565492	11.8382	26.7296	1.01363
2015-05-16	1899-12-31 05:30:00	T	-0.246165	0.111096	-2.53798	0.184149	11.4361	29.5023	0.949684
2015-05-16	1899-12-31 06:00:00	T	-0.0581829	0.145449	6.36789	14.7412	10.9317	31.799	0.888503
2015-05-16	1899-12-31 06:30:00	T	-0.176248	0.115936	45.078	81.8937	11.5194	30.1233	0.94652
2015-05-16	1899-12-31 07:00:00	T	0.0859663	0.173756	83.9557	161.959	11.8041	30.5475	0.958646
2015-05-16	1899-12-31 07:30:00	T	-0.889594	0.168012	234.012	407.618	13.8046	27.8477	1.13535
2015-05-16	1899-12-31 08:00:00	T	-1.07314	0.238392	331.162	587.538	15.395	24.8744	1.31001
2015-05-16	1899-12-31 08:30:00	T	-1.34211	0.318437	474.034	843.265	16.106	24.5181	1.3775
2015-05-16	1899-12-31 09:00:00	T	-1.19932	0.318869	585.056	1053.25	16.8841	24.3762	1.45013
2015-05-16	1899-12-31 09:30:00	T	-2.08679	0.273675	669.674	1225.98	17.8859	22.68	1.57955
2015-05-16	1899-12-31 10:00:00	T	-1.72934	0.1458	747.287	1385.55	18.4788	20.6308	1.68293
2015-05-16	1899-12-31 10:30:00	T	-1.80803	0.186759	825.855	1540.71	19.5848	20.8748	1.79758
2015-05-16	1899-12-31 11:00:00	T	-2.78771	0.291019	885.06	1668.16	20.3842	18.6827	1.94115
2015-05-16	1899-12-31 11:30:00	T	-1.92796	0.317647	900.329	1719.67	21.2774	17.0108	2.09298
2015-05-16	1899-12-31 12:00:00	T	-2.00583	0.388549	903.279	1735.61	22.0732	16.1352	2.22048
2015-05-16	1899-12-31 12:30:00	T	-1.01995	0.496569	979.611	1892.93	22.4068	16.334	2.26065
2015-05-16	1899-12-31 13:00:00	T	-1.77609	0.347112	920.175	1794.85	23.3433	15.1733	2.42576
2015-05-16	1899-12-31 13:30:00	T	-1.27898	0.497707	919.761	1807.56	23.5741	15.1023	2.46182
2015-05-16	1899-12-31 14:00:00	T	-1.44038	0.388999	915.521	1809.76	23.8674	14.7233	2.51683
2015-05-16	1899-12-31 14:30:00	T	-1.88202	0.460702	814.647	1622.92	24.377	14.5634	2.59981
2015-05-16	1899-12-31 15:00:00	T	-1.72361	0.517748	721.657	1443.58	24.5674	14.7221	2.62471
2015-05-16	1899-12-31 15:30:00	T	-1.61057	0.379087	603.076	1213.57	24.7654	15.1913	2.64131
2015-05-16	1899-12-31 16:00:00	T	-1.44518	0.284414	508.746	1033.73	24.7321	15.7225	2.61955
2015-05-16	1899-12-31 16:30:00	T	-1.34763	0.196846	393.226	807.399	24.5138	16.6779	2.55627
2015-05-16	1899-12-31 17:00:00	T	-0.423274	0.273227	319.594	658.28	24.5722	18.5089	2.50879
2015-05-16	1899-12-31 17:30:00	T	-0.254105	0.340003	215.207	445.155	24.4244	19.9496	2.44273
2015-05-16	1899-12-31 18:00:00	T	-0.272212	0.490011	189.948	393.811	24.079	21.8532	2.33576
2015-05-16	1899-12-31 18:30:00				139.934	291.657			0
2015-05-16	1899-12-31 19:00:00				69.3455	147.915			0
2015-05-16	1899-12-31 19:30:00	F	0.663925	0.570826	31.244	67.758	21.0959	31.672	1.70394
2015-05-16	1899-12-31 20:00:00	F	0.831682	0.70738	6.25253	13.7884	20.4823	33.0047	1.60879
2015-05-16	1899-12-31 20:30:00	F	0.634866	0.557784	-2.21313	0.987141	19.8071	35.0619	1.4956
2015-05-16	1899-12-31 21:00:00	F	0.686719	0.541952	-3.44311	-0.00796733	19.3399	36.8011	1.4139
2015-05-16	1899-12-31 21:30:00	F	0.706179	0.485351	-4.03567	-0.0113482	18.7153	39.3066	1.30594
2015-05-16	1899-12-31 22:00:00	F	0.322555	0.422427	-4.1819	-0.0053122	18.1109	41.7039	1.20771
2015-05-16	1899-12-31 22:30:00	F	0.387209	0.410152	-4.41314	-0.0166623	16.728	46.2497	1.02038
2015-05-16	1899-12-31 23:00:00	F	0.560075	0.440782	-4.03318	-0.0113506	15.9491	48.8121	0.924688
2015-05-16	1899-12-31 23:30:00	F	0.65374	0.537932	-3.64274	-0.00869468	16.2531	46.7196	0.981357
2015-05-17	1899-12-31	F	0.650229	0.635119	-3.70068	-0.00603816	16.4894	44.961	1.02913
2015-05-17	1899-12-31 00:30:00	F	0.691953	0.678866	-3.79194	-0.0111102	16.1605	45.0572	1.00603
2015-05-17	1899-12-31 01:00:00	F	0.506771	0.678923	-3.73443	-0.00652121	15.8661	45.4706	0.97987
2015-05-17	1899-12-31 01:30:00	F	0.86565	0.655692	-3.84814	-0.00652134	15.692	45.6285	0.966209
2015-05-17	1899-12-31 02:00:00	F	0.753787	0.601651	-3.91373	-0.0101445	15.3377	46.5969	0.927683
2015-05-17	1899-12-31 02:30:00	F	0.597672	0.600178	-3.8301	-0.0128018	15.3116	46.3522	0.930375
2015-05-17	1899-12-31 03:00:00	F	0.718248	0.611379	-3.8182	-0.00917882	15.2426	46.4289	0.924938
2015-05-17	1899-12-31 03:30:00	F	0.499956	0.587328	-3.88496	-0.01715	15.1879	47.4225	0.904593
2015-05-17	1899-12-31 04:00:00	F	0.585652	0.548765	-4.02568	-0.0297109	14.6349	49.383	0.840382
2015-05-17	1899-12-31 04:30:00	F	0.512212	0.519947	-3.8064	-0.0154596	14.4798	49.816	0.824887
2015-05-17	1899-12-31 05:00:00	T	0.450773	0.530001	-3.79086	-0.0096626	14.5386	49.1666	0.838742
2015-05-17	1899-12-31 05:30:00	T	0.564381	0.541523	-3.72646	0.248573	14.2265	49.6655	0.813914
2015-05-17	1899-12-31 06:00:00	T	0.654422	0.49766	5.60412	16.3743	13.261	54.0621	0.697618
2015-05-17	1899-12-31 06:30:00	T	0.0689216	0.527714	58.0709	100.153	14.3716	50.3766	0.809982
2015-05-17	1899-12-31 07:00:00	T	-0.591627	0.546707	147.308	251.544	15.5454	47.2607	0.928432
2015-05-17	1899-12-31 07:30:00	T	-1.37193	0.562231	245.113	424.635	16.4718	45.2044	1.02343
2015-05-17	1899-12-31 08:00:00	T	-1.41896	0.566629	355.753	623.583	17.3958	42.6537	1.1357
2015-05-17	1899-12-31 08:30:00	T	-1.52147	0.617621	463.482	822.848	18.3799	40.3471	1.25687
2015-05-17	1899-12-31 09:00:00	T	-1.76043	0.688122	567.213	1019.53	19.1629	39.0705	1.34816
2015-05-17	1899-12-31 09:30:00	T	-0.965412	0.617856	652.338	1185.61	20.0753	37.0465	1.47415
2015-05-17	1899-12-31 10:00:00	T	-2.9915	0.573571	737.675	1352.14	20.5553	35.2499	1.56185
2015-05-17	1899-12-31 10:30:00	T	-1.87885	0.485254	794.961	1470.47	21.7429	30.9265	1.79214
2015-05-17	1899-12-31 11:00:00	T	-1.56286	0.204356	858.919	1610.95	21.9794	28.541	1.88104
2015-05-17	1899-12-31 11:30:00	T	-1.18498	0.223052	903.259	1706.34	22.8794	26.5369	2.04251
2015-05-17	1899-12-31 12:00:00	T	-1.52301	0.360021	941.102	1795.59	23.8619	23.702	2.25091
2015-05-17	1899-12-31 12:30:00	T	-1.44119	0.446966	960.01	1845.12	24.7802	20.9164	2.46505
2015-05-17	1899-12-31 13:00:00	T	-1.38866	0.470606	965.589	1862.32	25.6575	18.3198	2.68244
2015-05-17	1899-12-31 13:30:00	T	-1.09075	0.46159	946.193	1829.38	25.7529	18.047	2.70666
2015-05-17	1899-12-31 14:00:00	T	-2.12607	0.523837	910.329	1774.76	26.3514	16.9504	2.84167
2015-05-17	1899-12-31 14:30:00	T	-1.21228	0.625304	890.254	1739.15	26.683	15.4097	2.95152
2015-05-17	1899-12-31 15:00:00	T	-0.919916	0.62928	788.174	1547.91	26.648	15.7648	2.93307
2015-05-17	1899-12-31 15:30:00	T	-1.20023	0.562943	713.13	1414.81	26.4652	16.7842	2.86652
2015-05-17	1899-12-31 16:00:00	T	-1.31179	0.737851	631.067	1253.14	26.4114	16.3617	2.87196
2015-05-17	1899-12-31 16:30:00	T	-0.515971	0.769679	529.139	1053.67	26.0877	16.4156	2.81582
2015-05-17	1899-12-31 17:00:00	T	-0.869305	0.787465	411.699	825.378	25.4138	18.2979	2.64463
2015-05-17	1899-12-31 17:30:00	T	-0.782895	0.866081	279.776	535.969	23.8205	23.9979	2.23661
2015-05-17	1899-12-31 18:00:00	T	-0.293778	1.04111	206.349	396.235	21.2138	29.4308	1.77265
2015-05-17	1899-12-31 18:30:00	T	-0.286281	0.978461	138.271	266.241	18.971	35.0062	1.42104
2015-05-17	1899-12-31 19:00:00	F	0.0549484	0.823055	74.4015	149.621	18.0482	37.2722	1.29446
2015-05-17	1899-12-31 19:30:00	F	0.501218	0.398611	28.0453	61.7302	17.7931	37.8827	1.26145
2015-05-17	1899-12-31 20:00:00	F	0.585283	0.221903	4.92707	14.6151	17.8655	37.8462	1.26796
2015-05-17	1899-12-31 20:30:00	F	0.813707	0.251504	-1.6552	0.744961	18.4198	36.0054	1.35178
2015-05-17	1899-12-31 21:00:00	F	-0.291786	0.218628	-2.12819	-0.00603714	18.6637	35.0578	1.39291
2015-05-17	1899-12-31 21:30:00	F	0.181112	0.548029	-2.03737	-0.0137644	18.7208	33.4692	1.43211
2015-05-17	1899-12-31 22:00:00	F	1.20532	0.73168	-2.27181	-0.0125569	18.048	33.2492	1.37751
2015-05-17	1899-12-31 22:30:00	F	0.614969	0.780444	-6.75184	-0.014489	15.8323	41.5502	1.04808
2015-05-17	1899-12-31 23:00:00	F	0.95598	0.412198	-3.95213	-0.0601349	13.9739	55.9364	0.700913
2015-05-17	1899-12-31 23:30:00	F	0.868176	0.500606	-2.30846	-0.0371985	13.5251	57.0829	0.663046
2015-05-18	1899-12-31	F	0.624565	0.376071	-3.40527	-0.0227075	12.9012	59.5471	0.600025
2015-05-18	1899-12-31 00:30:00	F	0.539986	0.265262	-4.21641	-0.038654	12.2266	62.194	0.536479
2015-05-18	1899-12-31 01:00:00	F	-0.00137583	0.132817	-3.84803	-0.0531536	12.0267	62.0857	0.530984
2015-05-18	1899-12-31 01:30:00	F	0.488319	0.174107	-3.30571	-0.0480831	11.8536	62.6935	0.516541
2015-05-18	1899-12-31 02:00:00	F	0.473531	0.167294	-3.28105	-0.0432526	11.8159	63.0167	0.510792
2015-05-18	1899-12-31 02:30:00	F	0.354883	0.172846	-2.90607	-0.0410792	12.8649	55.2889	0.661634
2015-05-18	1899-12-31 03:00:00	F	0.544702	0.169397	-3.44685	-0.0410787	13.1183	53.0604	0.706222
2015-05-18	1899-12-31 03:30:00	F	0.108933	0.094222	-3.62889	-0.030204	13.3594	51.6822	0.738495
2015-05-18	1899-12-31 04:00:00	F	0.603347	0.213918	-3.09204	-0.0316534	13.1376	51.047	0.737454
2015-05-18	1899-12-31 04:30:00	F	-0.0255292	0.0612974	-2.70095	-0.0376951	13.1518	50.9514	0.739579
2015-05-18	1899-12-31 05:00:00	T	-0.244426	0.132405	-0.424338	-0.05292	14.0314	45.0049	0.878135
2015-05-18	1899-12-31 05:30:00	T	-0.0149801	0.0607549	-0.601613	0.337826	14.1225	44.7692	0.887122
2015-05-18	1899-12-31 06:00:00	T	-0.191044	0.0953326	11.1278	18.408	13.5512	46.5409	0.827377
2015-05-18	1899-12-31 06:30:00	T	-0.258374	0.0391353	70.4163	112.612	13.5403	47.093	0.818246
2015-05-18	1899-12-31 07:00:00	T	-0.427342	0.125539	167.516	281.248	13.9887	49.3401	0.806652
2015-05-18	1899-12-31 07:30:00	T	-0.833831	0.199003	279.52	475.578	15.4604	44.1176	0.978446
2015-05-18	1899-12-31 08:00:00	T	-1.4033	0.256785	389.53	675.122	16.6185	38.6519	1.15661
2015-05-18	1899-12-31 08:30:00	T	-1.18341	0.286167	497.719	876.117	17.2959	36.7781	1.24425
2015-05-18	1899-12-31 09:00:00	T	-1.48978	0.307622	600.219	1068.78	17.9236	35.8861	1.31276
2015-05-18	1899-12-31 09:30:00	T	-1.27522	0.200124	693.427	1249.32	18.9106	32.9369	1.46079
2015-05-18	1899-12-31 10:00:00	T	-2.01697	0.228413	773.717	1415.63	20.003	28.7156	1.6619
2015-05-18	1899-12-31 10:30:00	T	-1.60859	0.225065	843.702	1556.25	20.8748	23.7586	1.87576
2015-05-18	1899-12-31 11:00:00	T	-1.39498	0.383295	898.842	1680.19	21.2754	21.9113	1.96909
2015-05-18	1899-12-31 11:30:00	T	-1.53869	0.358216	941.904	1782.48	22.0723	20.4471	2.10614
2015-05-18	1899-12-31 12:00:00	T	-1.27643	0.290546	973.418	1857.52	22.143	18.236	2.17406
2015-05-18	1899-12-31 12:30:00	T	-1.28809	0.291221	995.471	1914.87	22.3426	17.4674	2.22131
2015-05-18	1899-12-31 13:00:00	T	-1.35758	0.424418	997.266	1936.7	23.0617	15.388	2.37882
2015-05-18	1899-12-31 13:30:00	T	-0.968235	0.386186	983.711	1930.61	23.2421	15.0162	2.41546
2015-05-18	1899-12-31 14:00:00	T	-0.95143	0.368489	941.835	1880.2	23.7867	14.737	2.50425
2015-05-18	1899-12-31 14:30:00	T	-2.31117	0.709115	897.335	1807.61	24.1039	14.7408	2.55229
2015-05-18	1899-12-31 15:00:00	T	-1.45478	0.396622	848.175	1729.05	24.4172	14.2163	2.61667
2015-05-18	1899-12-31 15:30:00	T	-1.54167	0.506797	783.608	1610.41	25.0372	12.1739	2.78003
2015-05-18	1899-12-31 16:00:00	T	-1.60038	0.417167	714.279	1469.57	24.9381	11.274	2.792
2015-05-18	1899-12-31 16:30:00	T	-1.24634	0.304681	631.896	1304.56	24.6647	11.9901	2.72465
2015-05-18	1899-12-31 17:00:00	T	-1.42621	0.377685	536.484	1117.8	24.7946	13.1208	2.71055
2015-05-18	1899-12-31 17:30:00	T	-1.30409	0.266817	432.151	921.423	24.7856	14.0403	2.68041
2015-05-18	1899-12-31 18:00:00	T	-1.00091	0.1867	291.455	641.065	24.6662	14.2162	2.65593
2015-05-18	1899-12-31 18:30:00	T	-0.831593	0.176207	232.449	521.254	24.6769	14.3717	2.6528
2015-05-18	1899-12-31 19:00:00	F	-0.360975	0.197942	111.147	250.897	24.3547	15.1782	2.57765
2015-05-18	1899-12-31 19:30:00	F	-0.0395556	0.123071	58.5317	113.818	23.7545	16.7458	2.44048
2015-05-18	1899-12-31 20:00:00	F	0.0921815	0.177608	13.1906	36.9941	22.9493	15.8747	2.34909
2015-05-18	1899-12-31 20:30:00	F	0.557934	0.202657	-4.58441	1.75796	22.2489	15.5257	2.26068
2015-05-18	1899-12-31 21:00:00	F	0.0239324	0.128103	-5.28966	-0.00965663	21.3227	16.6006	2.10918
2015-05-18	1899-12-31 21:30:00	F	-0.067183	0.147909	-4.06161	-0.00965731	21.1007	16.0071	2.09546
2015-05-18	1899-12-31 22:00:00	F	0.722506	0.14651	-4.16529	-0.0140043	20.8309	15.3561	2.07699
2015-05-18	1899-12-31 22:30:00	F	0.450758	0.181858	-4.45774	-0.00917556	20.38	15.7909	2.00968
2015-05-18	1899-12-31 23:00:00	F	0.0638695	0.175533	-4.96242	-0.0229398	19.4483	17.5871	1.85649
2015-05-18	1899-12-31 23:30:00	F	0.986981	0.282538	-4.63234	-0.0236654	18.0382	21.0535	1.62831
2015-05-19	1899-12-31	F	0.604755	0.298345	-4.74325	-0.0246326	16.9105	23.3538	1.47221
2015-05-19	1899-12-31 00:30:00	F	0.334941	0.279466	-4.8582	-0.0183551	15.9597	23.7414	1.37873
2015-05-19	1899-12-31 01:00:00	F	0.153961	0.369655	-4.15344	-0.0335731	16.0796	21.0689	1.43803
2015-05-19	1899-12-31 01:30:00	F	0.47989	0.412737	-4.60279	-0.044444	15.519	20.5543	1.39643
2015-05-19	1899-12-31 02:00:00	F	0.375744	0.354505	-4.48817	-0.0231888	14.8784	21.4778	1.32452
2015-05-19	1899-12-31 02:30:00	F	0.742709	0.349869	-4.18262	-0.038166	14.8729	21.4062	1.32526
2015-05-19	1899-12-31 03:00:00	F	0.569729	0.376067	-3.84997	-0.0321281	14.8839	21.4599	1.32529
2015-05-19	1899-12-31 03:30:00	F	0.246003	0.257265	-3.93253	-0.0224657	14.0913	23.5007	1.22638
2015-05-19	1899-12-31 04:00:00	F	0.480748	0.352915	-1.89385	-0.0219832	14.2795	23.2371	1.2457
2015-05-19	1899-12-31 04:30:00	F	1.01432	0.341291	-3.45737	-0.0422755	13.4924	25.0658	1.15542
2015-05-19	1899-12-31 05:00:00	T	0.619891	0.352428	-3.7947	-0.0415521	12.5338	27.1743	1.05468
2015-05-19	1899-12-31 05:30:00	T	0.58394	0.32584	-3.33049	0.223242	11.8806	29.0564	0.984183
2015-05-19	1899-12-31 06:00:00	T	0.429891	0.44621	1.87949	8.57704	11.3872	30.8367	0.928691
2015-05-19	1899-12-31 06:30:00	T	0.0548471	0.464262	23.2291	47.6701	11.3716	30.7984	0.928246
2015-05-19	1899-12-31 07:00:00	-9999	-9999	-9999	123.184	220.676		-9999
2015-05-19	1899-12-31 07:30:00	T	-0.771355	0.536902	238.526	417.091	12.1695	27.6276	1.02331
2015-05-19	1899-12-31 08:00:00	T	-1.14545	0.496327	294.635	534.659	13.3253	24.2653	1.15512
2015-05-19	1899-12-31 08:30:00	T	-0.703473	0.582207	399.458	716.056	14.0571	21.5664	1.25461
2015-05-19	1899-12-31 09:00:00	T	-1.42018	0.700344	576.707	1028.1	14.8551	17.9075	1.38268
2015-05-19	1899-12-31 09:30:00	T	-0.761695	0.708282	612.888	1117.8	15.3478	17.4663	1.43487
2015-05-19	1899-12-31 10:00:00	T	-1.48386	0.66869	684.978	1262.42	16.2015	17.1283	1.52164
2015-05-19	1899-12-31 10:30:00	T	-1.49774	0.691785	768.117	1424.39	17.1756	15.8526	1.64371
2015-05-19	1899-12-31 11:00:00	T	-2.26644	0.683081	807.931	1516.62	18.0355	14.9902	1.75311
2015-05-19	1899-12-31 11:30:00	T	-1.55461	0.625777	908.189	1715.52	18.8971	14.4592	1.86192
2015-05-19	1899-12-31 12:00:00	T	-1.61023	0.610219	796.614	1534.11	19.1324	14.4308	1.89007
2015-05-19	1899-12-31 12:30:00	T	-2.0476	0.613531	815.159	1580	19.6723	13.9229	1.96623
2015-05-19	1899-12-31 13:00:00	T	-1.56972	0.550209	841.287	1649.48	20.3414	13.6527	2.05583
2015-05-19	1899-12-31 13:30:00	T	-1.49719	0.600599	797.596	1584.36	20.7967	13.3297	2.12226
2015-05-19	1899-12-31 14:00:00	T	-1.19241	0.573986	714.888	1435.09	20.522	13.8098	2.07509
2015-05-19	1899-12-31 14:30:00	T	-1.12632	0.607814	737.643	1488.09	20.4013	13.8644	2.05839
2015-05-19	1899-12-31 15:00:00	T	-1.5298	0.464239	552.301	1125.65	20.5027	13.9161	2.07006
2015-05-19	1899-12-31 15:30:00	T	-1.07308	0.488935	411.949	855.453	20.1957	14.3289	2.02145
2015-05-19	1899-12-31 16:00:00	T	-1.32683	0.416125	339.861	712.069	19.9483	14.6046	1.98432
2015-05-19	1899-12-31 16:30:00	T	-0.570618	0.400943	185.216	401.208	19.6294	14.7802	1.94147
2015-05-19	1899-12-31 17:00:00	T	-0.602939	0.505648	219.197	466.083	19.483	14.8531	1.92225
2015-05-19	1899-12-31 17:30:00	T	-0.771154	0.575631	226.862	476.49	19.2312	14.3152	1.90431
2015-05-19	1899-12-31 18:00:00	T	-0.411776	0.519028	171.852	363.159	19.0255	13.7768	1.89188
2015-05-19	1899-12-31 18:30:00	T	0.00151462	0.41126	97.4807	209.701	18.8987	13.2799	1.88778
2015-05-19	1899-12-31 19:00:00	F	0.0185812	0.398567	53.491	117.468	18.787	13.2135	1.87608
2015-05-19	1899-12-31 19:30:00	F	0.271864	0.338066	30.3049	68.8774	18.6194	13.4061	1.85241
2015-05-19	1899-12-31 20:00:00	F	0.157371	0.266939	3.32673	14.2049	18.1774	13.6161	1.79741
2015-05-19	1899-12-31 20:30:00	F	0.0945187	0.164556	-3.1443	0.953106	17.46	14.5952	1.69854
2015-05-19	1899-12-31 21:00:00	F	0.409323	0.185594	-2.1111	-0.0135238	17.5821	14.443	1.71473
2015-05-19	1899-12-31 21:30:00	F	0.911531	0.233795	-2.35107	-0.0120752	17.591	13.7693	1.72921
2015-05-19	1899-12-31 22:00:00	F	0.423529	0.187142	-3.21306	-0.0403313	17.0681	15.4117	1.64111
2015-05-19	1899-12-31 22:30:00	F	2.77104	0.217842	-4.4836	-0.02874	16.1697	17.7547	1.50708
2015-05-19	1899-12-31 23:00:00	F	0.399357	0.228815	-5.08859	-0.0405766	14.8677	18.6268	1.37168
2015-05-19	1899-12-31 23:30:00	F	0.607143	0.393415	-4.81072	-0.0420301	13.6404	17.6715	1.28176
2015-05-20	1899-12-31	F	0.420859	0.406228	-4.72331	-0.0458995	12.8327	16.4161	1.23447
2015-05-20	1899-12-31 00:30:00	F	0.71644	0.420223	-4.8965	-0.0519432	11.8652	16.6533	1.15511
2015-05-20	1899-12-31 01:00:00	F	0.602521	0.415951	-4.61937	-0.0434913	11.1282	16.9661	1.09599
2015-05-20	1899-12-31 01:30:00	F	0.433262	0.35257	-4.10135	-0.0563012	10.5127	17.7143	1.04253
2015-05-20	1899-12-31 02:00:00	F	0.438053	0.291595	-3.59424	-0.044464	10.1176	18.5026	1.00564
2015-05-20	1899-12-31 02:30:00	F	0.222884	0.240948	-4.05225	-0.0231997	9.42078	20.182	0.93992
2015-05-20	1899-12-31 03:00:00	F	0.224468	0.163637	-3.99027	-0.033593	9.01764	20.9538	0.905879
2015-05-20	1899-12-31 03:30:00	F	0.232883	0.206076	-2.90898	-0.0461628	8.95499	21.1455	0.899867
2015-05-20	1899-12-31 04:00:00	F	0.112131	0.289008	-3.20563	-0.0517226	8.6921	21.9295	0.875222
2015-05-20	1899-12-31 04:30:00	F	0.101228	0.324685	-3.71286	-0.0495482	7.98099	24.1333	0.810435
2015-05-20	1899-12-31 05:00:00	T	0.242391	0.326928	-3.8083	-0.0500332	7.35611	26.2522	0.75491
2015-05-20	1899-12-31 05:30:00	T	0.293214	0.333023	-2.99718	0.287405	7.52985	26.1279	0.765218
2015-05-20	1899-12-31 06:00:00	T	0.232102	0.306332	3.23197	11.7287	7.61876	26.2395	0.768715
2015-05-20	1899-12-31 06:30:00	T	-0.0205632	0.34315	42.9535	84.0063	7.67673	26.5929	0.768065
2015-05-20	1899-12-31 07:00:00	T	-0.224677	0.381502	112.421	208.931	8.23381	25.7445	0.806977
2015-05-20	1899-12-31 07:30:00	T	-0.542464	0.393786	139.2	271.216	8.60363	26.8595	0.815051
2015-05-20	1899-12-31 08:00:00	T	-0.429231	0.383987	215.676	416.426	9.52811	23.9883	0.901576
2015-05-20	1899-12-31 08:30:00	T	-0.400623	0.423538	299.183	583.334	10.169	22.5479	0.959004
2015-05-20	1899-12-31 09:00:00	T	-0.573677	0.470428	247.83	501.463	10.5417	21.9174	0.991184
2015-05-20	1899-12-31 09:30:00	T	-0.699147	0.428176	250.208	523.215	11.1675	21.637	1.03703
2015-05-20	1899-12-31 10:00:00	T	-0.662108	0.440749	284.221	593.06	12.0204	20.2113	1.11717
2015-05-20	1899-12-31 10:30:00	T	-1.00465	0.445403	385.266	785.647	12.9439	18.4219	1.21364
2015-05-20	1899-12-31 11:00:00	T	-0.832272	0.419731	280.93	600.799	13.2909	17.9801	1.2482
2015-05-20	1899-12-31 11:30:00	T	-0.900222	0.442791	225.288	501.537	13.6582	17.6769	1.28315
2015-05-20	1899-12-31 12:00:00	T	-0.94859	0.361089	300.904	657.436	13.8988	18.9044	1.28394
2015-05-20	1899-12-31 12:30:00	T	-0.675709	0.337081	236.524	539.987	13.8911	23.9667	1.20317
2015-05-20	1899-12-31 13:00:00	T	-0.886304	0.343703	173.574	411.079	13.9806	21.6961	1.24634
2015-05-20	1899-12-31 13:30:00	T	0.509975	0.248281	151.024	371.067	12.491	39.0026	0.880862
2015-05-20	1899-12-31 14:00:00	T	-0.15393	0.255587	138.251	339.205	10.004	64.5564	0.433974
2015-05-20	1899-12-31 14:30:00	T	0.404913	0.154176	116.89	282.055	9.51175	74.1524	0.306185
2015-05-20	1899-12-31 15:00:00	T	3.50449	0.129334	75.8729	187.167	9.08409	81.5337	0.21253
2015-05-20	1899-12-31 15:30:00	-9999	-9999	-9999	61.708	151.676		-9999
2015-05-20	1899-12-31 16:00:00	-9999	-9999	-9999	65.1873	161.204		-9999
2015-05-20	1899-12-31 16:30:00	-9999	-9999	-9999	64.5427	155.147		-9999
2015-05-20	1899-12-31 17:00:00	-9999	-9999	-9999	48.8055	116.708		-9999
2015-05-20	1899-12-31 17:30:00	-9999	-9999	-9999	83.8656	184.71		-9999
2015-05-20	1899-12-31 18:00:00	-9999	-9999	-9999	86.2467	183.971		-9999
2015-05-20	1899-12-31 18:30:00	-9999	-9999	-9999	21.2185	50.0453		-9999
2015-05-20	1899-12-31 19:00:00	-9999	-9999	-9999	8.56747	21.8173		-9999
2015-05-20	1899-12-31 19:30:00	-9999	-9999	-9999	3.87216	11.1614		-9999
2015-05-20	1899-12-31 20:00:00	-9999	-9999	-9999	-0.489839	2.64249		-9999
2015-05-20	1899-12-31 20:30:00	-9999	-9999	-9999	-1.10405	0.139463		-9999
2015-05-20	1899-12-31 21:00:00	-9999	-9999	-9999	-0.88441	-0.0195788		-9999
2015-05-20	1899-12-31 21:30:00	-9999	-9999	-9999	-0.888428	-0.0234471		-9999
2015-05-20	1899-12-31 22:00:00	-9999	-9999	-9999	-0.868331	-0.025623		-9999
2015-05-20	1899-12-31 22:30:00	-9999	-9999	-9999	-0.699471	-0.0190967		-9999
2015-05-20	1899-12-31 23:00:00	-9999	-9999	-9999	-0.751525	-0.0157127		-9999
2015-05-20	1899-12-31 23:30:00	-9999	-9999	-9999	-0.772573	-0.0319094		-9999
2015-05-21	1899-12-31	-9999	-9999	-9999	-0.613525	-0.0227238		-9999
2015-05-21	1899-12-31 00:30:00	-9999	-9999	-9999	-0.71103	-0.0174058		-9999
2015-05-21	1899-12-31 01:00:00	-9999	-9999	-9999	-0.676967	-0.0190984		-9999
2015-05-21	1899-12-31 01:30:00	-9999	-9999	-9999	-0.640899	-0.0171648		-9999
2015-05-21	1899-12-31 02:00:00	-9999	-9999	-9999	-0.64045	-0.013297		-9999
2015-05-21	1899-12-31 02:30:00	-9999	-9999	-9999	-0.647215	-0.0203084		-9999
2015-05-21	1899-12-31 03:00:00	-9999	-9999	-9999	-0.541114	-0.0287702		-9999
2015-05-21	1899-12-31 03:30:00	-9999	-9999	-9999	-0.538195	-0.0215172		-9999
2015-05-21	1899-12-31 04:00:00	-9999	-9999	-9999	-0.595927	-0.0236931		-9999
2015-05-21	1899-12-31 04:30:00	-9999	-9999	-9999	-0.511477	-0.0142642		-9999
2015-05-21	1899-12-31 05:00:00	-9999	-9999	-9999	-0.419344	-0.0140225		-9999
2015-05-21	1899-12-31 05:30:00	-9999	-9999	-9999	-0.580569	0.0348142		-9999
2015-05-21	1899-12-31 06:00:00	-9999	-9999	-9999	0.20606	1.35654		-9999
2015-05-21	1899-12-31 06:30:00	T	-9999	0.415614	3.44191	8.11935	7.69444	-9999
2015-05-21	1899-12-31 07:00:00	T	-9999	0.328137	10.6668	23.9056	7.65455	-9999
2015-05-21	1899-12-31 07:30:00	T	-9999	0.300743	14.1699	32.1177	7.73212	-9999
2015-05-21	1899-12-31 08:00:00	T	-9999	0.270466	19.8676	45.6734	7.87474	-9999
2015-05-21	1899-12-31 08:30:00	T	-9999	0.234691	36.4055	82.7909	7.95928	-9999
2015-05-21	1899-12-31 09:00:00	-9999	-9999	-9999	85.5055	185.466		-9999
2015-05-21	1899-12-31 09:30:00	T	-9999	0.231315	82.548	180.546	8.20118	-9999
2015-05-21	1899-12-31 10:00:00	T	-9999	0.221677	133.945	291.43	8.29883	-9999
2015-05-21	1899-12-31 10:30:00	T	-9999	0.22479	296.166	603.573	8.30509	-9999
2015-05-21	1899-12-31 11:00:00	T	-9999	0.24659	262.863	537.948	8.48766	-9999
2015-05-21	1899-12-31 11:30:00	T	-9999	0.238336	279.347	584.043	6.58957	-9999
2015-05-21	1899-12-31 12:00:00	T	-9999	0.334303	338.755	697.949	7.25641	100	0
2015-05-21	1899-12-31 12:30:00	T	-20.5815	0.231337	613.612	1209.81	8.63172	66.2044	0.377276
2015-05-21	1899-12-31 13:00:00	T	-2.19901	0.247032	245.845	523.431	8.70815	56.2381	0.491089
2015-05-21	1899-12-31 13:30:00	T	-1.98189	0.237119	300.478	638.267	9.138	53.9801	0.531646
2015-05-21	1899-12-31 14:00:00	T	-1.2262	0.219516	435.424	906.49	9.64972	51.5524	0.579308
2015-05-21	1899-12-31 14:30:00	T	-1.55829	0.220907	402.732	835.563	10.0093	51.1627	0.598221
2015-05-21	1899-12-31 15:00:00	T	-1.00908	0.161821	218.006	472.078	9.86201	51.1576	0.592407
2015-05-21	1899-12-31 15:30:00	T	-0.414857	0.0986735	110.843	251.871	9.79232	52.5034	0.573395
2015-05-21	1899-12-31 16:00:00	T	-0.124227	0.165505	69.1504	164.227	9.73326	53.3089	0.561439
2015-05-21	1899-12-31 16:30:00	T	-0.258389	0.111984	58.7672	139.888	9.76842	52.6378	0.570856
2015-05-21	1899-12-31 17:00:00	T	-0.513006	0.135679	106.045	231.297	9.95471	51.4799	0.592165
2015-05-21	1899-12-31 17:30:00	T	-0.920049	0.196304	270.37	563.861	10.3254	50.7054	0.616723
2015-05-21	1899-12-31 18:00:00	T	-0.993528	0.151489	278.71	603.014	10.5139	48.6195	0.650963
2015-05-21	1899-12-31 18:30:00	T	-1.24261	0.195867	192.936	428.832	10.7978	47.3453	0.679847
2015-05-21	1899-12-31 19:00:00	F	-0.543708	0.16558	108.986	244.217	10.826	48.8329	0.661878
2015-05-21	1899-12-31 19:30:00	F	0.170506	0.127303	56.3509	119.76	10.567	49.2411	0.64537
2015-05-21	1899-12-31 20:00:00	F	0.0590284	0.101054	13.184	34.0687	10.0912	54.0135	0.566392
2015-05-21	1899-12-31 20:30:00	F	0.228714	0.05869	-1.90808	2.39985	9.69586	54.2343	0.54893
2015-05-21	1899-12-31 21:00:00	F	-0.125965	0.0956252	-3.08639	-0.0437445	9.29075	54.6401	0.529443
2015-05-21	1899-12-31 21:30:00	F	-0.999568	0.144517	-3.25487	-0.057765	8.75348	57.1946	0.481828
2015-05-21	1899-12-31 22:00:00	F	-0.0949606	0.0743577	-2.33752	-0.0449577	9.02371	55.8578	0.506034
2015-05-21	1899-12-31 22:30:00	F	0.268683	0.0992762	-2.71837	-0.0401251	8.46098	57.6476	0.467379
2015-05-21	1899-12-31 23:00:00	F	-0.0664748	0.111168	-2.7568	-0.0212718	8.43744	57.7265	0.465764
2015-05-21	1899-12-31 23:30:00	F	0.280288	0.0440832	-2.6741	-0.0176462	8.58433	56.416	0.485009
2015-05-22	1899-12-31	F	0.330614	0.076786	-2.35941	-0.0128118	8.54099	56.1156	0.486921
2015-05-22	1899-12-31 00:30:00	F	0.285746	0.0481388	-2.48838	-0.0224812	8.63694	54.8327	0.504426
2015-05-22	1899-12-31 01:00:00	F	0.263786	0.0703711	-2.5894	-0.0280409	8.40938	55.4766	0.489625
2015-05-22	1899-12-31 01:30:00	F	0.17989	0.0690888	-2.58694	-0.0205472	8.32698	55.1806	0.490132
2015-05-22	1899-12-31 02:00:00	F	0.445959	0.108563	-2.81341	-0.0149875	8.25131	55.242	0.486952
2015-05-22	1899-12-31 02:30:00	F	0.455455	0.11055	-2.9625	-0.0174049	8.19154	54.6567	0.491322
2015-05-22	1899-12-31 03:00:00	F	0.241073	0.0556268	-2.26042	-0.0193389	8.41151	51.8674	0.529398
2015-05-22	1899-12-31 03:30:00	F	0.239492	0.0526652	-1.72249	-0.0224817	8.61511	50.8379	0.548236
2015-05-22	1899-12-31 04:00:00	F	-0.00109329	0.0631186	-2.21625	-0.0142627	8.48904	51.0235	0.54152
2015-05-22	1899-12-31 04:30:00	F	0.351887	0.060784	-2.3113	-0.0108783	8.46357	50.9425	0.54148
2015-05-22	1899-12-31 05:00:00	T	-0.0237175	0.0739908	-2.53699	-0.00966962	8.38412	51.7999	0.529157
2015-05-22	1899-12-31 05:30:00	T	0.376929	0.101529	-2.03464	0.618861	8.46031	51.1739	0.538807
2015-05-22	1899-12-31 06:00:00	T	0.0796503	0.0440264	14.4012	25.0664	8.42659	51.023	0.539238
2015-05-22	1899-12-31 06:30:00	T	-0.0848914	0.053932	81.2917	128.372	8.44231	52.2126	0.526699
2015-05-22	1899-12-31 07:00:00	T	-0.695341	0.0946822	174.139	294.895	9.26838	51.1752	0.569034
2015-05-22	1899-12-31 07:30:00	T	-0.838436	0.150909	278.991	487.834	10.0023	50.4723	0.606394
2015-05-22	1899-12-31 08:00:00	T	-1.24376	0.151421	390.757	697.818	10.6824	48.4463	0.660536
2015-05-22	1899-12-31 08:30:00	T	-1.43105	0.227486	493.167	893.183	11.1473	46.4568	0.707568
2015-05-22	1899-12-31 09:00:00	T	-1.66334	0.24209	597.783	1091.31	11.4733	46.6328	0.720645
2015-05-22	1899-12-31 09:30:00	T	-1.48356	0.154643	700.622	1289.78	11.8707	43.6185	0.781614
2015-05-22	1899-12-31 10:00:00	T	-1.52015	0.213217	788.337	1461.04	12.4169	40.514	0.854859
2015-05-22	1899-12-31 10:30:00	T	-1.48593	0.267989	859.352	1601.91	12.9873	43.6944	0.839964
2015-05-22	1899-12-31 11:00:00	T	-1.17491	0.31091	928.405	1739.84	13.5586	40.6906	0.918395
2015-05-22	1899-12-31 11:30:00	T	-0.632618	0.332248	970.519	1828.73	14.145	40.9983	0.949092
2015-05-22	1899-12-31 12:00:00	T	-0.867566	0.363168	1003.33	1902.54	14.6798	39.7637	1.00306
2015-05-22	1899-12-31 12:30:00	T	-1.33485	0.368954	1019.14	1948.9	14.9614	39.3251	1.02887
2015-05-22	1899-12-31 13:00:00	T	-1.55281	0.412986	980.428	1898.9	15.3506	41.3376	1.01994
2015-05-22	1899-12-31 13:30:00	T	-1.30705	0.37289	960.645	1878.29	16.2523	37.216	1.15643
2015-05-22	1899-12-31 14:00:00	T	-0.838418	0.336037	978.929	1919.95	16.7629	34.8395	1.23984
2015-05-22	1899-12-31 14:30:00	T	-1.02874	0.251457	564.084	1152.02	16.7711	33.5736	1.2646
2015-05-22	1899-12-31 15:00:00	T	-1.32078	0.337665	745.967	1503.92	17.6458	31.9543	1.36914
2015-05-22	1899-12-31 15:30:00	T	-1.08364	0.322364	843.927	1678.71	17.7818	31.8666	1.3827
2015-05-22	1899-12-31 16:00:00	T	-0.903037	0.346415	731.821	1497.43	18.1382	29.2564	1.46825
2015-05-22	1899-12-31 16:30:00	T	-0.882505	0.398644	625.584	1289.92	18.2846	29.4434	1.47788
2015-05-22	1899-12-31 17:00:00	T	-1.11382	0.252208	550.341	1167.33	18.6828	29.0521	1.52362
2015-05-22	1899-12-31 17:30:00	T	-0.640149	0.241576	431.501	924.645	18.6298	27.8908	1.54344
2015-05-22	1899-12-31 18:00:00	T	-1.26945	0.226026	333.003	733.848	18.7155	26.6429	1.57861
2015-05-22	1899-12-31 18:30:00	T	-0.726878	0.228846	233.113	529.029	18.6637	26.6998	1.57228
2015-05-22	1899-12-31 19:00:00	F	-0.419518	0.199976	136.309	303.274	18.5682	28.191	1.5311
2015-05-22	1899-12-31 19:30:00	F	0.00388934	0.129375	56.884	111.013	18.1036	31.3395	1.42191
2015-05-22	1899-12-31 20:00:00	F	0.194344	0.083669	13.0575	40.0688	17.1613	36.112	1.2467
2015-05-22	1899-12-31 20:30:00	F	0.137636	0.0612063	-2.73921	3.19758	16.6965	36.4807	1.20351
2015-05-22	1899-12-31 21:00:00	F	0.198198	0.0554532	-3.16521	-0.024395	16.6727	33.5954	1.2563
2015-05-22	1899-12-31 21:30:00	F	0.375945	0.0817818	-3.11916	-0.0442034	16.4064	33.2871	1.24095
2015-05-22	1899-12-31 22:00:00	F	0.286459	0.0883087	-3.21504	-0.048312	16.1887	33.4615	1.22065
2015-05-22	1899-12-31 22:30:00	F	0.353991	0.103232	-3.26378	-0.0434823	15.8093	33.5347	1.19012
2015-05-22	1899-12-31 23:00:00	F	0.367386	0.120749	-3.3231	-0.0500056	15.5786	33.8624	1.16689
2015-05-22	1899-12-31 23:30:00	F	-0.761728	0.0909692	-3.2454	-0.0454168	15.3132	35.0564	1.12647
2015-05-23	1899-12-31	F	0.320093	0.117066	-3.30409	-0.0401032	14.8104	36.3265	1.06928
2015-05-23	1899-12-31 00:30:00	F	0.125427	0.150548	-3.57286	-0.0413122	14.3735	37.7354	1.01653
2015-05-23	1899-12-31 01:00:00	F	0.0158164	0.165252	-3.35293	-0.0357566	13.9376	39.771	0.955902
2015-05-23	1899-12-31 01:30:00	F	0.172678	0.153205	-3.30781	-0.0514628	13.8602	39.9454	0.948354
2015-05-23	1899-12-31 02:00:00	F	0.353078	0.178042	-2.80291	-0.048565	14.4196	37.1806	1.02865
2015-05-23	1899-12-31 02:30:00	F	0.163434	0.128426	-3.19929	-0.0427664	14.2474	37.8406	1.00656
2015-05-23	1899-12-31 03:00:00	F	0.657245	0.129764	-3.33768	-0.0468737	14.1555	39.701	0.970632
2015-05-23	1899-12-31 03:30:00	F	0.568957	0.099374	-3.49068	-0.0393837	13.8981	42.6581	0.907731
2015-05-23	1899-12-31 04:00:00	F	0.449552	0.109017	-3.61052	-0.0318934	13.7753	43.6715	0.884602
2015-05-23	1899-12-31 04:30:00	F	0.36851	0.119979	-3.53615	-0.0427666	13.5884	44.1365	0.866699
2015-05-23	1899-12-31 05:00:00	T	0.424446	0.101415	-3.59403	-0.0347937	13.5281	44.0624	0.864445
2015-05-23	1899-12-31 05:30:00	T	0.431337	0.101897	-3.13278	0.711589	13.3787	44.1536	0.854676
2015-05-23	1899-12-31 06:00:00	T	0.286875	0.0779039	11.4368	23.4229	13.5577	42.9477	0.883382
2015-05-23	1899-12-31 06:30:00	T	-0.1229	0.131301	73.867	121.099	14.0815	41.4308	0.938267
2015-05-23	1899-12-31 07:00:00	T	-1.21828	0.152841	170.169	290.125	15.1002	39.8719	1.02874
2015-05-23	1899-12-31 07:30:00	T	-1.49406	0.213964	278.306	488.157	16.2128	39.9877	1.10257
2015-05-23	1899-12-31 08:00:00	T	-1.6819	0.22107	392.149	700.534	17.4309	36.4695	1.26103
2015-05-23	1899-12-31 08:30:00	T	-1.81885	0.22445	500.256	905.629	18.1924	34.0191	1.37402
2015-05-23	1899-12-31 09:00:00	T	-1.90986	0.284182	603.061	1103.75	19.0428	29.2008	1.55499
2015-05-23	1899-12-31 09:30:00	T	-2.85272	0.186691	686.922	1276.85	19.2226	35.3179	1.43658
2015-05-23	1899-12-31 10:00:00	T	-2.24498	0.108132	788.534	1479.02	19.7044	33.8642	1.51353
2015-05-23	1899-12-31 10:30:00	T	-1.8453	0.234513	846.733	1602.4	20.3669	30.3085	1.66171
2015-05-23	1899-12-31 11:00:00	T	-1.72148	0.339802	904.585	1721.95	21.458	26.6921	1.86925
2015-05-23	1899-12-31 11:30:00	T	-1.05608	0.301609	956.121	1831.59	21.7306	21.6323	2.03194
2015-05-23	1899-12-31 12:00:00	T	-0.818541	0.372	767.816	1496.03	21.6676	20.1407	2.06268
2015-05-23	1899-12-31 12:30:00	T	-1.65058	0.393623	760.113	1493.04	22.3078	18.6094	2.18593
2015-05-23	1899-12-31 13:00:00	T	-1.46905	0.249911	1045.56	2036.93	22.912	16.6416	2.32242
2015-05-23	1899-12-31 13:30:00	T	-1.36922	0.414278	793.252	1575.29	23.1341	16.4984	2.35788
2015-05-23	1899-12-31 14:00:00	T	-1.7024	0.416886	1035.04	2045.19	23.4978	16.9455	2.39728
2015-05-23	1899-12-31 14:30:00	T	-1.64804	0.390689	1012.91	2021.96	23.9546	15.9096	2.49484
2015-05-23	1899-12-31 15:00:00	T	-2.14519	0.247559	944.962	1902.09	23.883	14.7569	2.5182
2015-05-23	1899-12-31 15:30:00	T	-0.762928	0.317044	750.183	1531.34	23.9202	14.7886	2.52289
2015-05-23	1899-12-31 16:00:00	T	-1.4842	0.254684	532.379	1108.37	23.7244	14.4214	2.50411
2015-05-23	1899-12-31 16:30:00				673.559	1390.9			0
2015-05-23	1899-12-31 17:00:00				526.186	1114.32			0
2015-05-23	1899-12-31 17:30:00	T	-1.16273	0.243986	445.699	958.189	23.8773	20.9059	2.33563
2015-05-23	1899-12-31 18:00:00	T	0.181554	0.246511	224.295	514.11	23.4915	20.8696	2.28308
2015-05-23	1899-12-31 18:30:00	T	-0.192612	0.194786	184.44	426.547	23.4797	20.635	2.28822
2015-05-23	1899-12-31 19:00:00	F	-1.06719	0.237579	143.863	312.564	23.4551	20.5498	2.28728
2015-05-23	1899-12-31 19:30:00	F	-0.0842578	0.178453	62.7539	109.742	22.7022	22.8034	2.12348
2015-05-23	1899-12-31 20:00:00	F	-0.135272	0.100404	12.7489	40.8621	21.4279	26.9398	1.8595
2015-05-23	1899-12-31 20:30:00	F	0.181027	0.153177	-3.32835	3.37727	20.2656	29.8722	1.66169
2015-05-23	1899-12-31 21:00:00	F	0.250579	0.183164	-4.1392	-0.00579511	19.644	31.6436	1.55853
2015-05-23	1899-12-31 21:30:00	F	0.715986	0.219904	-4.17198	-0.0132812	18.7214	37.0405	1.35525
2015-05-23	1899-12-31 22:00:00	F	0.783575	0.312281	-3.34407	-0.0176288	19.2006	36.085	1.41758
2015-05-23	1899-12-31 22:30:00	F	0.781826	0.356166	-3.71103	-0.00748639	18.9552	37.7983	1.35861
2015-05-23	1899-12-31 23:00:00	F	0.64989	0.364218	-3.90917	-0.00748635	18.6757	39.5104	1.29833
2015-05-23	1899-12-31 23:30:00	F	0.534614	0.382642	-3.91516	-0.0082109	18.5788	40.3965	1.27157
2015-05-24	1899-12-31	F	0.461999	0.354921	-4.02358	-0.0103844	18.0853	42.4921	1.18946
2015-05-24	1899-12-31 00:30:00	F	0.562242	0.356461	-3.86958	-0.0185957	17.9108	42.6704	1.17283
2015-05-24	1899-12-31 01:00:00	F	0.506949	0.40715	-3.87366	-0.0154565	17.7781	42.7171	1.16213
2015-05-24	1899-12-31 01:30:00	F	0.473489	0.383234	-3.91605	-0.0248757	17.517	43.1543	1.13443
2015-05-24	1899-12-31 02:00:00	F	0.538397	0.515139	-3.9471	-0.0263251	16.8562	45.1624	1.04953
2015-05-24	1899-12-31 02:30:00	F	0.522999	0.45549	-3.79171	-0.0224615	16.529	46.3287	1.00608
2015-05-24	1899-12-31 03:00:00	F	0.617826	0.390048	-4.00474	-0.0246359	16.0305	48.6244	0.93292
2015-05-24	1899-12-31 03:30:00	F	0.469872	0.332323	-4.06905	-0.0318834	15.7502	50.8865	0.875994
2015-05-24	1899-12-31 04:00:00	F	0.718115	0.434815	-3.76686	-0.0277782	16.1908	48.3534	0.947483
2015-05-24	1899-12-31 04:30:00	F	0.725495	0.464753	-3.89675	-0.0364739	16.0997	48.5102	0.939133
2015-05-24	1899-12-31 05:00:00	T	0.16678	0.356364	-3.99859	-0.0413044	16.1148	47.4445	0.959499
2015-05-24	1899-12-31 05:30:00	T	0.613645	0.362865	-3.47273	0.767402	16.022	46.0859	0.978501
2015-05-24	1899-12-31 06:00:00	T	0.398045	0.349819	9.53186	23.6177	15.9963	44.9017	0.998365
2015-05-24	1899-12-31 06:30:00	T	-0.151076	0.303468	71.6062	119.371	15.6815	48.3123	0.917882
2015-05-24	1899-12-31 07:00:00	T	-0.981085	0.359438	167.409	282.997	16.4126	49.98	0.930681
2015-05-24	1899-12-31 07:30:00	T	-1.51737	0.363476	275.543	478.884	17.6861	45.7007	1.0952
2015-05-24	1899-12-31 08:00:00	T	-1.66591	0.432489	388.799	689.012	18.5778	43.989	1.19481
2015-05-24	1899-12-31 08:30:00	T	-1.76576	0.446846	503.313	903.583	19.3311	42.0824	1.29497
2015-05-24	1899-12-31 09:00:00	T	-2.16313	0.538019	609.938	1106.8	20.2532	36.259	1.50911
2015-05-24	1899-12-31 09:30:00	T	-1.90907	0.488862	673.545	1232.33	21.0352	32.5442	1.67592
2015-05-24	1899-12-31 10:00:00	T	-2.03843	0.47229	777.094	1432.43	21.9315	30.3028	1.82928
2015-05-24	1899-12-31 10:30:00	T	-1.90248	0.397111	859.693	1599.15	22.73	27.9472	1.98523
2015-05-24	1899-12-31 11:00:00	T	-1.81997	0.34722	916.69	1722.48	23.6382	24.8319	2.18792
2015-05-24	1899-12-31 11:30:00	T	-2.54617	0.427265	961.11	1822.11	24.3469	23.6209	2.31982
2015-05-24	1899-12-31 12:00:00	T	-1.23834	0.436752	1010.23	1924.69	24.7255	18.3874	2.53566
2015-05-24	1899-12-31 12:30:00	T	-1.67818	0.422399	1028.54	1974.49	24.8567	18.6328	2.5479
2015-05-24	1899-12-31 13:00:00	T	-1.03214	0.424605	998.698	1931.72	25.1978	17.5142	2.63597
2015-05-24	1899-12-31 13:30:00	T	-1.22283	0.394866	1001.24	1952.59	25.0554	17.3957	2.61748
2015-05-24	1899-12-31 14:00:00	T	-1.84765	0.275445	951.072	1877.71	25.3429	16.9486	2.67706
2015-05-24	1899-12-31 14:30:00	T	-0.534777	0.463607	909.644	1809.5	25.5148	16.8699	2.70709
2015-05-24	1899-12-31 15:00:00	T	-1.16672	0.228245	827.333	1661.13	25.5501	16.905	2.71161
2015-05-24	1899-12-31 15:30:00	T	-0.69538	0.449023	810.696	1633.89	25.4475	16.8618	2.69654
2015-05-24	1899-12-31 16:00:00	T	-1.24911	0.203579	729.301	1489.21	25.7861	16.6402	2.75858
2015-05-24	1899-12-31 16:30:00	T	-0.515606	0.434659	593.279	1228.66	25.5212	16.4782	2.72088
2015-05-24	1899-12-31 17:00:00	T	-0.739795	0.298227	565.913	1188	25.4653	16.3606	2.71569
2015-05-24	1899-12-31 17:30:00	T	-0.869113	0.331425	355.318	755.961	25.609	16.6465	2.72957
2015-05-24	1899-12-31 18:00:00	T	-0.587646	0.394942	309.682	667.513	25.3181	17.7765	2.64644
2015-05-24	1899-12-31 18:30:00	T	-0.0597213	0.334106	207.122	443.423	24.9469	18.8289	2.55546
2015-05-24	1899-12-31 19:00:00	F	-0.0602083	0.28274	109.406	230.031	24.4612	20.107	2.44329
2015-05-24	1899-12-31 19:30:00	F	0.0570678	0.212708	58.1692	122.34	23.473	23.3699	2.20842
2015-05-24	1899-12-31 20:00:00	F	0.432637	0.272849	12.0029	32.2381	22.4263	24.8126	2.03382
2015-05-24	1899-12-31 20:30:00	F	0.584177	0.298746	-3.39192	2.41101	21.7028	24.5543	1.95281
2015-05-24	1899-12-31 21:00:00	F	0.554291	0.181927	-4.41234	-0.0178653	20.7816	27.5996	1.77103
2015-05-24	1899-12-31 21:30:00	F	0.512836	0.228072	-3.69717	-0.0333186	20.6027	28.7285	1.7243
2015-05-24	1899-12-31 22:00:00	F	0.729131	0.270498	-3.29828	-0.0224551	20.5411	29.7973	1.69198
2015-05-24	1899-12-31 22:30:00	F	0.684631	0.261983	-3.4977	-0.022697	20.195	30.9928	1.62801
2015-05-24	1899-12-31 23:00:00	F	0.686618	0.284177	-3.29103	-0.0255949	19.9145	31.3428	1.59187
2015-05-24	1899-12-31 23:30:00	F	0.752138	0.289076	-3.59827	-0.0379104	19.225	33.2552	1.48264
2015-05-25	1899-12-31	F	0.698512	0.308776	-3.7027	-0.0292184	18.6952	34.316	1.41161
2015-05-25	1899-12-31 00:30:00	F	0.719622	0.319406	-3.76591	-0.0241484	18.3004	35.4455	1.35344
2015-05-25	1899-12-31 01:00:00	F	0.723262	0.255392	-3.4742	-0.0446766	17.9217	37.2442	1.28478
2015-05-25	1899-12-31 01:30:00	F	0.736134	0.339115	-3.36176	-0.0270482	17.8722	37.7286	1.2709
2015-05-25	1899-12-31 02:00:00	F	0.84253	0.390458	-3.00263	-0.0222186	17.7576	38.6961	1.24215
2015-05-25	1899-12-31 02:30:00	F	0.698123	0.300857	-3.63886	-0.0347773	17.2421	40.4656	1.16766
2015-05-25	1899-12-31 03:00:00	F	0.593429	0.230184	-3.72944	-0.0333291	16.6668	41.9579	1.09762
2015-05-25	1899-12-31 03:30:00	F	0.774998	0.270223	-3.78206	-0.0555503	15.9712	43.8586	1.01565
2015-05-25	1899-12-31 04:00:00	F	0.641186	0.22914	-3.22471	-0.0669065	15.7842	43.7751	1.00507
2015-05-25	1899-12-31 04:30:00	F	0.542147	0.193891	-3.15799	-0.0570057	15.2618	45.2191	0.947004
2015-05-25	1899-12-31 05:00:00	T	0.399748	0.189798	-3.10639	-0.0582151	15.3028	44.1776	0.967562
2015-05-25	1899-12-31 05:30:00	T	0.567475	0.241158	-2.0312	0.608741	15.7775	46.0526	0.963934
2015-05-25	1899-12-31 06:00:00	T	0.445531	0.162543	9.72883	18.7334	15.3914	47.9728	0.906894
2015-05-25	1899-12-31 06:30:00	T	0.149511	0.139373	53.7587	103.877	15.0551	49.74	0.857352
2015-05-25	1899-12-31 07:00:00	T	-0.633176	0.341718	166.975	291.597	16.8133	43.6708	1.07516
2015-05-25	1899-12-31 07:30:00	T	-1.32804	0.522563	195.415	368.069	17.3208	41.8007	1.14715
2015-05-25	1899-12-31 08:00:00	T	-1.02882	0.511594	234.093	449.175	17.6458	40.9393	1.18827
2015-05-25	1899-12-31 08:30:00	T	-1.02312	0.39806	257.226	504.433	17.8737	41.0113	1.20398
2015-05-25	1899-12-31 09:00:00	T	-1.85545	0.39621	342.482	661.205	18.8554	39.1226	1.32142
2015-05-25	1899-12-31 09:30:00	T	-2.26454	0.505811	686.081	1267.49	20.4932	33.9695	1.58668
2015-05-25	1899-12-31 10:00:00	T	-2.2909	0.461055	617.739	1166.85	20.8693	31.9844	1.6727
2015-05-25	1899-12-31 10:30:00	T	-1.89249	0.445832	722.302	1367.89	21.5819	29.0491	1.82288
2015-05-25	1899-12-31 11:00:00	T	-1.24901	0.458865	495.934	964.768	21.711	25.7282	1.92337
2015-05-25	1899-12-31 11:30:00	T	-1.47914	0.449376	500.484	981.34	21.9486	24.4465	1.98516
2015-05-25	1899-12-31 12:00:00	T	-1.89931	0.519998	651.396	1271.89	22.6039	23.7784	2.08417
2015-05-25	1899-12-31 12:30:00	T	-1.55932	0.483809	578.393	1147.91	22.8384	23.1357	2.13185
2015-05-25	1899-12-31 13:00:00	T	-1.99311	0.46198	532.253	1073.22	23.0564	24.695	2.11631
2015-05-25	1899-12-31 13:30:00	T	-1.50929	0.468846	635.594	1265.07	23.3301	24.4443	2.15875
2015-05-25	1899-12-31 14:00:00	T	-1.99988	0.507007	578.99	1163.4	23.5705	24.208	2.19712
2015-05-25	1899-12-31 14:30:00	T	-1.86015	0.550444	505.954	1027.25	23.136	25.9949	2.08978
2015-05-25	1899-12-31 15:00:00	T	-1.7146	0.571614	448.052	919.851	22.6234	25.915	2.0281
2015-05-25	1899-12-31 15:30:00	T	-1.52648	0.619194	592.083	1192.92	22.6782	25.9031	2.03519
2015-05-25	1899-12-31 16:00:00	T	-1.57484	0.68324	766.511	1538.18	22.7905	25.8194	2.05141
2015-05-25	1899-12-31 16:30:00	T	-0.426703	0.490757	309.221	630.264	22.0504	26.3983	1.94589
2015-05-25	1899-12-31 17:00:00	T	-0.75244	0.35872	297.223	615.502	22.2602	28.1894	1.9229
2015-05-25	1899-12-31 17:30:00	T	-1.19832	0.334393	301.6	628.474	22.3996	29.6394	1.90008
2015-05-25	1899-12-31 18:00:00	T	-0.199603	0.263748	169.129	356.477	22.2364	30.0435	1.87051
2015-05-25	1899-12-31 18:30:00	T	-0.442912	0.274812	134.231	283.109	22.3552	27.57	1.95074
2015-05-25	1899-12-31 19:00:00	F	-0.208006	0.19418	93.6411	185.827	22.206	27.9958	1.92174
2015-05-25	1899-12-31 19:30:00	F	1.21363	0.167157	78.9531	146.506	21.9337	29.3388	1.85484
2015-05-25	1899-12-31 20:00:00	F	0.620628	0.276691	21.3652	48.7359	21.1919	25.4414	1.87042
2015-05-25	1899-12-31 20:30:00	F	0.537698	0.269228	-3.40955	3.44611	19.9068	27.9792	1.66911
2015-05-25	1899-12-31 21:00:00	F	0.923976	0.259989	-4.54943	-0.00869248	19.0804	30.8953	1.52131
2015-05-25	1899-12-31 21:30:00	F	0.698602	0.273902	-4.61574	-0.0169028	18.3484	31.7616	1.43503
2015-05-25	1899-12-31 22:00:00	F	0.691938	0.268474	-4.44177	-0.0241488	17.7859	33.946	1.34083
2015-05-25	1899-12-31 22:30:00	F	0.763964	0.30094	-4.25067	-0.0461269	17.4828	36.1949	1.27064
2015-05-25	1899-12-31 23:00:00	F	0.658067	0.248453	-4.33621	-0.0301891	16.9629	38.1132	1.19256
2015-05-25	1899-12-31 23:30:00	F	0.732205	0.274669	-3.96767	-0.0439572	17.0181	38.9481	1.18058
2015-05-26	1899-12-31	F	0.47151	0.184534	-4.44171	-0.0454073	16.4585	41.8446	1.0853
2015-05-26	1899-12-31 00:30:00	F	0.599561	0.187606	-3.87877	-0.057003	16.2812	42.6934	1.05744
2015-05-26	1899-12-31 01:00:00	F	0.349795	0.128248	-3.74505	-0.0555562	16.1183	43.839	1.02559
2015-05-26	1899-12-31 01:30:00	F	0.692509	0.17404	-3.7616	-0.0608722	15.3447	48.1891	0.90042
2015-05-26	1899-12-31 02:00:00	F	0.366317	0.195573	-4.2197	-0.0533861	14.4798	54.3969	0.749563
2015-05-26	1899-12-31 02:30:00	F	0.474263	0.155473	-3.56417	-0.0507314	14.5479	56.4483	0.718991
2015-05-26	1899-12-31 03:00:00	F	0.494577	0.217126	-3.57594	-0.0509742	14.5127	58.0271	0.691342
2015-05-26	1899-12-31 03:30:00	F	0.588265	0.313855	-3.60669	-0.0454184	14.603	59.6112	0.669131
2015-05-26	1899-12-31 04:00:00	F	0.719113	0.37347	-4.01937	-0.0449348	13.8366	63.1736	0.580558
2015-05-26	1899-12-31 04:30:00	F	0.480968	0.358228	-3.80817	-0.0408283	13.5454	65.3934	0.535324
2015-05-26	1899-12-31 05:00:00	T	0.535712	0.309711	-3.91247	-0.0246428	13.5233	65.9729	0.525601
2015-05-26	1899-12-31 05:30:00	T	0.484438	0.258405	-3.19296	0.888633	13.6576	65.6129	0.535823
2015-05-26	1899-12-31 06:00:00	T	0.267581	0.317898	11.5941	25.0056	13.6868	65.5241	0.53823
2015-05-26	1899-12-31 06:30:00	T	-0.38955	0.296649	78.076	127.576	13.8238	65.7973	0.538738
2015-05-26	1899-12-31 07:00:00	T	-0.98546	0.302436	174.401	295.896	14.791	62.6178	0.626859
2015-05-26	1899-12-31 07:30:00	T	-1.32386	0.326254	278.745	486.947	15.9933	58.901	0.744468
2015-05-26	1899-12-31 08:00:00	T	-1.47793	0.338673	387.595	691.129	16.8404	56.007	0.841047
2015-05-26	1899-12-31 08:30:00	T	-1.63474	0.39997	492.741	890.741	17.4706	53.3631	0.927884
2015-05-26	1899-12-31 09:00:00	T	-2.07137	0.436193	601.476	1103.11	18.0774	49.2564	1.04896
2015-05-26	1899-12-31 09:30:00	T	-2.24188	0.487315	673.551	1252.43	18.8801	46.2771	1.16783
2015-05-26	1899-12-31 10:00:00	T	-1.62321	0.488815	775.317	1451.87	19.5954	43.7522	1.27843
2015-05-26	1899-12-31 10:30:00	T	-1.67591	0.40223	773.975	1471.68	20.5444	39.9053	1.44851
2015-05-26	1899-12-31 11:00:00	T	-1.66242	0.460898	911.985	1739.9	21.4304	35.3357	1.64591
2015-05-26	1899-12-31 11:30:00	T	-1.64793	0.424839	897.812	1726.2	21.8888	31.9994	1.78007
2015-05-26	1899-12-31 12:00:00	T	-1.99993	0.434691	1010.95	1951.13	22.5525	30.5155	1.89391
2015-05-26	1899-12-31 12:30:00	T	-1.60715	0.421355	989.675	1928.14	23.2853	28.0999	2.04868
2015-05-26	1899-12-31 13:00:00	T	-1.62727	0.428651	1011.86	1981.87	23.8824	25.4431	2.20222
2015-05-26	1899-12-31 13:30:00	T	-1.48599	0.389963	978.04	1934.15	24.205	23.9617	2.28992
2015-05-26	1899-12-31 14:00:00	T	-1.33962	0.334103	941.356	1875.62	24.695	24.0628	2.35489
2015-05-26	1899-12-31 14:30:00	T	-1.49234	0.375655	852.425	1715.42	24.8838	23.4995	2.39926
2015-05-26	1899-12-31 15:00:00	T	-1.85648	0.417496	821.278	1656.72	24.8949	24.186	2.37928
2015-05-26	1899-12-31 15:30:00	T	-1.30322	0.280379	464.25	955.194	24.6986	25.7276	2.30372
2015-05-26	1899-12-31 16:00:00	T	-2.08128	0.409548	509.473	1044.87	24.7931	25.9635	2.30937
2015-05-26	1899-12-31 16:30:00	T	-1.61472	0.493512	436.08	896.159	24.426	25.2855	2.27999
2015-05-26	1899-12-31 17:00:00	T	-1.77827	0.379554	365.604	762.23	24.2733	25.1815	2.26239
2015-05-26	1899-12-31 17:30:00	T	-1.33377	0.312207	374.441	785.139	24.1948	25.3785	2.24584
2015-05-26	1899-12-31 18:00:00	T	-1.54871	0.328392	249.803	532.347	23.9521	26.8382	2.17004
2015-05-26	1899-12-31 18:30:00	T	-0.099302	0.285058	110.49	243.22	23.3613	28.3738	2.05025
2015-05-26	1899-12-31 19:00:00	F	-0.112719	0.277066	102.926	223.316	23.2159	28.588	2.02625
2015-05-26	1899-12-31 19:30:00	F	0.270032	0.213846	49.0667	108.361	22.6496	28.8489	1.95083
2015-05-26	1899-12-31 20:00:00	F	0.656403	0.172076	13.6191	34.5881	21.6411	30.9472	1.7805
2015-05-26	1899-12-31 20:30:00	F	1.03425	0.181347	-2.51838	2.87944	20.8614	33.8137	1.62689
2015-05-26	1899-12-31 21:00:00	F	0.661378	0.226583	-3.24408	0.00144833	20.5457	34.1514	1.58743
2015-05-26	1899-12-31 21:30:00	F	0.918579	0.262103	-3.85057	-0.00651887	20.1655	34.6586	1.53866
2015-05-26	1899-12-31 22:00:00	F	0.903612	0.306496	-3.98386	-0.00893376	19.7109	35.225	1.48297
2015-05-26	1899-12-31 22:30:00	F	0.804028	0.262233	-3.89877	-0.00700244	19.2526	34.2713	1.46256
2015-05-26	1899-12-31 23:00:00	F	0.896662	0.251444	-3.77121	-0.00845157	18.9236	34.8492	1.42027
2015-05-26	1899-12-31 23:30:00	F	0.761488	0.269727	-3.53472	-0.00531257	18.9256	35.6464	1.40305
2015-05-27	1899-12-31	F	0.991583	0.302609	-3.92082	-0.00410528	18.4203	40.9232	1.24788
2015-05-27	1899-12-31 00:30:00	F	0.302364	0.305901	-3.64975	-0.00772775	18.3656	43.0623	1.19855
2015-05-27	1899-12-31 01:00:00	F	0.748397	0.349963	-3.60306	-0.00482997	18.4631	41.2386	1.24454
2015-05-27	1899-12-31 01:30:00	F	0.545904	0.362887	-3.94509	-0.00869397	17.7788	49.2628	1.02931
2015-05-27	1899-12-31 02:00:00	F	0.75332	0.315714	-3.91267	-0.0268069	17.3364	55.0441	0.886876
2015-05-27	1899-12-31 02:30:00	F	0.628697	0.277887	-3.83139	-0.039608	16.8965	57.8581	0.80851
2015-05-27	1899-12-31 03:00:00	F	0.562714	0.220026	-3.76498	-0.0294655	16.5878	60.5484	0.742189
2015-05-27	1899-12-31 03:30:00	F	0.68059	0.31019	-3.41587	-0.02367	16.7529	60.8528	0.744218
2015-05-27	1899-12-31 04:00:00	F	0.455427	0.240982	-3.89282	-0.031641	16.0933	63.6747	0.662171
2015-05-27	1899-12-31 04:30:00	F	0.696198	0.250059	-3.75333	-0.0185987	15.4824	66.7247	0.583317
2015-05-27	1899-12-31 05:00:00	T	0.670319	0.279913	-3.44807	-0.0169084	15.7395	65.6739	0.611731
2015-05-27	1899-12-31 05:30:00	T	0.618878	0.278921	-3.00172	0.900273	16.0717	64.0151	0.655062
2015-05-27	1899-12-31 06:00:00	T	0.523037	0.290058	11.2412	24.6812	16.1698	63.3542	0.671281
2015-05-27	1899-12-31 06:30:00	T	-0.0368502	0.272447	70.3697	118.783	16.0299	64.3159	0.647852
2015-05-27	1899-12-31 07:00:00	T	-0.536346	0.279729	160.435	273.672	16.8645	61.9251	0.728969
2015-05-27	1899-12-31 07:30:00	T	-2.06665	0.32148	264.09	462.485	17.979	58.1157	0.860389
2015-05-27	1899-12-31 08:00:00	T	-1.6747	0.471688	369.982	659.508	18.7281	55.7721	0.952228
2015-05-27	1899-12-31 08:30:00	T	-2.41651	0.466798	477.352	861.903	19.4078	53.9963	1.03334
2015-05-27	1899-12-31 09:00:00	T	-1.93933	0.407282	578.856	1058.76	20.7472	49.7212	1.22697
2015-05-27	1899-12-31 09:30:00	T	-2.66866	0.419228	673.25	1245.53	21.4821	47.2323	1.34714
2015-05-27	1899-12-31 10:00:00	T	-1.56309	0.400801	759.159	1417.58	22.0494	44.756	1.4601
2015-05-27	1899-12-31 10:30:00	T	-1.94135	0.310545	831.029	1565.99	23.0123	38.7809	1.71556
2015-05-27	1899-12-31 11:00:00	T	-1.68866	0.333269	891.046	1700.16	23.7438	34.8291	1.90877
2015-05-27	1899-12-31 11:30:00	T	-2.09633	0.219375	931.112	1797.66	24.4187	32.9711	2.04434
2015-05-27	1899-12-31 12:00:00	T	-3.26722	0.303164	967.627	1886.27	25.2202	32.1146	2.17186
2015-05-27	1899-12-31 12:30:00	T	-2.08402	0.197665	842.728	1662.12	25.5868	30.1643	2.2835
2015-05-27	1899-12-31 13:00:00	T	-2.18364	0.21642	1048.81	2042.73	25.7417	28.6113	2.35587
2015-05-27	1899-12-31 13:30:00	T	-1.60163	0.238522	357.687	753.695	25.4816	27.1318	2.36795
2015-05-27	1899-12-31 14:00:00	T	-2.37418	0.187946	398.808	828.873	25.6512	25.5289	2.44455
2015-05-27	1899-12-31 14:30:00	T	-1.83427	0.245844	444.493	925.073	25.7018	26.7887	2.41038
2015-05-27	1899-12-31 15:00:00	T	-1.60316	0.288542	707.713	1429.11	26.0301	24.821	2.52379
2015-05-27	1899-12-31 15:30:00	T	-1.74335	0.187543	630.335	1291.5	26.436	24.097	2.60989
2015-05-27	1899-12-31 16:00:00	T	-0.705608	0.293132	427.871	892.731	26.406	22.0888	2.67428
2015-05-27	1899-12-31 16:30:00	T	-1.15064	0.176607	418.076	871.414	26.5762	22.0245	2.70346
2015-05-27	1899-12-31 17:00:00	T	-0.823465	0.242666	356.675	746.371	26.5643	21.8312	2.70827
2015-05-27	1899-12-31 17:30:00	T	7.12934	0.240134	217.837	464.5	26.2651	25.1783	2.54687
2015-05-27	1899-12-31 18:00:00	T	-0.155004	0.177377	177.572	377.775	26.358	20.7868	2.71135
2015-05-27	1899-12-31 18:30:00	T	0.123304	0.101795	89.6431	198.721	26.0823	21.208	2.65337
2015-05-27	1899-12-31 19:00:00	F	0.0782961	0.119714	102.809	220.558	25.7896	23.4296	2.53423
2015-05-27	1899-12-31 19:30:00	F	0.615823	0.134643	34.9368	80.3593	24.8892	27.8542	2.26328
2015-05-27	1899-12-31 20:00:00	F	0.0395527	0.131618	9.00806	24.3527	24.0977	29.7923	2.10061
2015-05-27	1899-12-31 20:30:00	F	0.630028	0.123089	-2.10171	2.36337	23.556	31.4712	1.98465
2015-05-27	1899-12-31 21:00:00	F	0.505175	0.0369972	-1.94292	-0.0111038	23.4241	32.5021	1.93931
2015-05-27	1899-12-31 21:30:00	F	0.443568	0.105753	-0.936794	-0.0195528	23.4258	32.8346	1.92994
2015-05-27	1899-12-31 22:00:00	F	0.767752	0.138454	-1.68706	-0.0144838	23.1539	33.1821	1.88869
2015-05-27	1899-12-31 22:30:00	F	0.518185	0.210228	-1.31303	-0.0200361	22.8508	32.8809	1.86276
2015-05-27	1899-12-31 23:00:00	F	-0.248234	0.170351	-2.02237	-0.0147255	22.1416	35.9375	1.70294
2015-05-27	1899-12-31 23:30:00	F	-0.452119	0.616253	-4.30304	-0.0173815	19.2494	51.8374	1.07126
2015-05-28	1899-12-31	F	1.11275	0.39329	-3.03501	-0.0272818	18.4774	53.1172	0.99372
2015-05-28	1899-12-31 00:30:00	F	0.729222	0.37498	-2.04114	-0.0140047	18.1727	52.9564	0.978265
2015-05-28	1899-12-31 01:00:00	F	0.673437	0.229533	-1.81816	-0.00555394	18.3085	47.4151	1.10292
2015-05-28	1899-12-31 01:30:00	F	-1.02457	0.190746	-1.96958	-0.00772743	17.8058	50.063	1.0148
2015-05-28	1899-12-31 02:00:00	F	-0.662853	0.213954	-1.17781	-0.0149725	17.9974	48.3722	1.06189
2015-05-28	1899-12-31 02:30:00	F	0.890851	0.243117	-3.71145	-0.0183536	17.8802	47.2733	1.07655
2015-05-28	1899-12-31 03:00:00	F	0.946386	0.27905	-1.70207	-0.0118334	17.5883	49.0572	1.02116
2015-05-28	1899-12-31 03:30:00	F	0.730319	0.222002	-1.96864	-0.00724503	17.2751	51.7302	0.948604
2015-05-28	1899-12-31 04:00:00	F	0.848092	0.271116	-1.78526	-0.00941858	17.4447	45.0715	1.09116
2015-05-28	1899-12-31 04:30:00	F	0.427477	0.298917	-1.60092	-0.00821116	16.8787	43.9626	1.07404
2015-05-28	1899-12-31 05:00:00	T	1.05032	0.444475	-1.76859	-0.00772826	16.3976	43.9109	1.04267
2015-05-28	1899-12-31 05:30:00	T	0.802559	0.651909	-1.70268	0.192975	15.7383	47.1562	0.941837
2015-05-28	1899-12-31 06:00:00	T	0.497329	0.6253	0.0998608	3.97021	15.4374	49.3046	0.88628
2015-05-28	1899-12-31 06:30:00	T	0.332379	0.451422	4.83844	14.0434	15.1422	52.3542	0.817306
2015-05-28	1899-12-31 07:00:00	T	0.668526	0.535563	11.6988	31.0548	15.21	51.8234	0.830023
2015-05-28	1899-12-31 07:30:00	T	1.07285	0.522626	25.5578	68.5654	14.8088	55.8979	0.740437
2015-05-28	1899-12-31 08:00:00	T	-0.226828	0.459597	63.3145	152.065	14.8869	57.3122	0.7203
2015-05-28	1899-12-31 08:30:00	T	-0.232875	0.473958	88.6434	210.164	14.7873	58.1608	0.701457
2015-05-28	1899-12-31 09:00:00	T	-0.490538	0.510407	111.506	263.08	14.4462	61.2861	0.634911
2015-05-28	1899-12-31 09:30:00	T	-0.811715	0.502515	143.38	330.981	14.2038	65.9097	0.550361
2015-05-28	1899-12-31 10:00:00	T	-0.390287	0.458204	127.171	299.747	14.4584	64.47	0.583138
2015-05-28	1899-12-31 10:30:00	T	-0.439729	0.427436	131.195	312.39	14.0914	68.7146	0.501403
2015-05-28	1899-12-31 11:00:00	T	-1.02272	0.428554	161.021	366.561	13.5795	73.6067	0.40915
2015-05-28	1899-12-31 11:30:00	T	-2.50538	0.483727	438.64	930.576	13.8264	74.6991	0.398558
2015-05-28	1899-12-31 12:00:00	T	-1.72876	0.446498	404.464	858.025	14.1506	70.3226	0.477451
2015-05-28	1899-12-31 12:30:00	T	-1.95698	0.320928	373.694	798.089	14.4135	66.288	0.551688
2015-05-28	1899-12-31 13:00:00	T	-1.28154	0.294089	305.596	673.111	14.881	64.3996	0.600441
2015-05-28	1899-12-31 13:30:00	T	-1.13294	0.319539	196.069	457.097	15.1557	64.9083	0.60241
2015-05-28	1899-12-31 14:00:00	T	-1.83196	0.19426	399.558	865.304	15.0731	66.8658	0.565783
2015-05-28	1899-12-31 14:30:00	T	-1.69995	0.154264	455.738	972.406	15.6963	62.6605	0.663623
2015-05-28	1899-12-31 15:00:00	T	-1.6978	0.239896	344.053	744.356	15.9907	58.4426	0.752647
2015-05-28	1899-12-31 15:30:00	T	-1.35733	0.121835	284.035	611.632	16.1961	57.6472	0.777175
2015-05-28	1899-12-31 16:00:00	T	-0.646621	0.142287	243.082	534.49	16.2268	59.5437	0.743813
2015-05-28	1899-12-31 16:30:00	T	-1.1109	0.188502	193.721	431.93	16.2506	59.9427	0.737592
2015-05-28	1899-12-31 17:00:00	T	-0.884285	0.280353	159.793	360.076	16.1949	62.1165	0.69508
2015-05-28	1899-12-31 17:30:00	T	-0.672528	0.269735	114.78	263.051	16.0398	63.9661	0.65462
2015-05-28	1899-12-31 18:00:00	T	-0.329691	0.287014	95.9576	221	15.7417	67.3529	0.581883
2015-05-28	1899-12-31 18:30:00	T	-0.257886	0.283852	71.28	164.431	15.3234	70.242	0.516347
2015-05-28	1899-12-31 19:00:00	F	0.111855	0.25671	52.0329	116.053	15.0861	71.8762	0.480603
2015-05-28	1899-12-31 19:30:00	F	0.466481	0.220614	20.9625	48.0594	14.9043	71.2742	0.485184
2015-05-28	1899-12-31 20:00:00	F	0.562808	0.230402	4.76342	13.6396	14.7086	72.8553	0.452726
2015-05-28	1899-12-31 20:30:00	F	0.65692	0.309232	-1.09008	1.03648	14.4753	74.6319	0.416766
2015-05-28	1899-12-31 21:00:00	F	0.677152	0.243843	-1.60418	-0.0408228	14.3006	76.1009	0.388218
2015-05-28	1899-12-31 21:30:00	F	0.590093	0.199016	-1.8236	-0.0398574	14.1537	78.0957	0.352439
2015-05-28	1899-12-31 22:00:00	F	0.73522	0.13369	-1.83729	-0.0429987	13.9844	77.9293	0.351244
2015-05-28	1899-12-31 22:30:00	F	0.611388	0.216245	-2.98997	-0.0683647	13.513	81.1286	0.29126
2015-05-28	1899-12-31 23:00:00	F	0.696286	0.242595	-3.15412	-0.0705419	13.0157	81.607	0.274815
2015-05-28	1899-12-31 23:30:00	F	0.497946	0.193407	-2.82732	-0.0727192	12.7605	78.8674	0.310531
2015-05-29	1899-12-31	F	-0.220306	0.238848	-2.25034	-0.0647498	12.9863	72.2946	0.413198
2015-05-29	1899-12-31 00:30:00	-9999	-9999	-9999	-2.99442	-0.0555697		-9999
2015-05-29	1899-12-31 01:00:00	-9999	-9999	-9999	-2.06812	-0.0657179		-9999
2015-05-29	1899-12-31 01:30:00	F	0.703413	0.343946	-1.09407	-0.0654773	12.6043	74.1435	0.376092
2015-05-29	1899-12-31 02:00:00	F	0.551144	0.361416	-1.11201	-0.0550869	12.8851	72.4654	0.407941
2015-05-29	1899-12-31 02:30:00	F	0.907528	0.411075	-1.11643	-0.0459049	13.2684	71.301	0.435977
2015-05-29	1899-12-31 03:00:00	F	0.811598	0.402934	-1.50889	-0.044695	13.1891	73.1911	0.405156
2015-05-29	1899-12-31 03:30:00	F	0.621981	0.388843	-1.42447	-0.0234343	13.3613	72.1732	0.425292
2015-05-29	1899-12-31 04:00:00	F	0.76667	0.390211	-2.15187	-0.0514587	13.2919	72.3452	0.420755
2015-05-29	1899-12-31 04:30:00	F	0.890594	0.469778	-1.43413	-0.0502507	13.2504	72.7263	0.413833
2015-05-29	1899-12-31 05:00:00	T	0.79328	0.369715	-2.50937	-0.0231926	13.0115	72.6602	0.408415
2015-05-29	1899-12-31 05:30:00	T	0.755784	0.378402	-3.03525	0.975572	12.6618	73.5564	0.386086
2015-05-29	1899-12-31 06:00:00	T	0.798163	0.440717	12.8905	22.6077	13.0217	71.5438	0.42538
2015-05-29	1899-12-31 06:30:00	T	0.41162	0.505882	21.1654	43.4665	13.3716	69.3986	0.468022
2015-05-29	1899-12-31 07:00:00	T	-0.1298	0.467275	52.9757	108.914	13.7503	66.9915	0.517445
2015-05-29	1899-12-31 07:30:00	T	-0.557723	0.459121	95.0402	193.851	14.1868	64.8518	0.566821
2015-05-29	1899-12-31 08:00:00	T	-1.60825	0.508196	179.637	353.711	14.9124	61.224	0.655345
2015-05-29	1899-12-31 08:30:00	T	-1.90159	0.578514	304.292	589.222	15.7929	54.4535	0.814566
2015-05-29	1899-12-31 09:00:00	T	-2.52747	0.563056	476.48	901.301	16.8904	47.0247	1.01607
2015-05-29	1899-12-31 09:30:00	T	-1.84948	0.463443	273.684	555.855	17.0322	44.7687	1.06893
2015-05-29	1899-12-31 10:00:00	T	-1.72668	0.357704	231.622	483.701	17.1175	44.3589	1.0827
2015-05-29	1899-12-31 10:30:00	T	-2.18457	0.499714	357.296	728.953	17.8582	41.2113	1.19873
2015-05-29	1899-12-31 11:00:00	T	-1.75495	0.507319	293.565	613.776	17.9343	39.1789	1.24615
2015-05-29	1899-12-31 11:30:00	T	-1.79965	0.517354	247.196	523.148	17.9055	37.7074	1.274
2015-05-29	1899-12-31 12:00:00	T	-2.98335	0.573458	343.781	715.731	18.7734	31.1899	1.48607
2015-05-29	1899-12-31 12:30:00	T	-2.79398	0.565573	428.55	880.317	19.4925	28.5369	1.61414
2015-05-29	1899-12-31 13:00:00	T	-3.02788	0.544814	638.34	1280.08	20.4589	27.1202	1.74768
2015-05-29	1899-12-31 13:30:00	T	-4.09256	0.566845	966.697	1906.37	21.4283	24.3056	1.92664
2015-05-29	1899-12-31 14:00:00	T	-2.51061	0.397657	664.984	1338.82	21.2865	22.9897	1.9432
2015-05-29	1899-12-31 14:30:00	T	-1.4396	0.459963	707.222	1435.76	21.6744	22.922	1.99163
2015-05-29	1899-12-31 15:00:00	T	-1.61508	0.47257	452.651	932.064	21.2351	23.4625	1.92518
2015-05-29	1899-12-31 15:30:00	T	-1.45884	0.358002	460.685	954.247	21.2572	23.9535	1.91542
2015-05-29	1899-12-31 16:00:00	T	-2.37335	0.401942	687.669	1432.43	21.781	23.2259	1.99673
2015-05-29	1899-12-31 16:30:00	T	-0.988839	0.492669	651.85	1379.48	22.0119	22.8711	2.03442
2015-05-29	1899-12-31 17:00:00	T	-1.9459	0.488636	546.381	1154.57	22.2298	22.982	2.05863
2015-05-29	1899-12-31 17:30:00	T	-2.22902	0.467971	420.353	872.535	22.1358	22.8006	2.05172
2015-05-29	1899-12-31 18:00:00	T	-2.15614	0.433675	305.406	660.758	21.8229	23.3709	1.99806
2015-05-29	1899-12-31 18:30:00	T	-1.55631	0.324052	150.619	340.042	21.448	23.5788	1.9475
2015-05-29	1899-12-31 19:00:00	F	-0.0537024	0.371184	182.485	367.909	21.8754	21.3196	2.05817
2015-05-29	1899-12-31 19:30:00	F	-0.34116	0.22761	71.6269	144.206	21.1244	22.4211	1.93819
2015-05-29	1899-12-31 20:00:00	F	0.155282	0.126806	21.2464	56.9787	20.0266	25.4155	1.74143
2015-05-29	1899-12-31 20:30:00	F	0.526952	0.199867	-3.25593	5.54117	18.5898	28.4296	1.52808
2015-05-29	1899-12-31 21:00:00	F	0.87783	0.222749	-4.8406	0.019316	17.5683	30.5504	1.39059
2015-05-29	1899-12-31 21:30:00				-4.56671	-0.00796943			0
2015-05-29	1899-12-31 22:00:00				-3.87249	-0.00652109			0
2015-05-29	1899-12-31 22:30:00				-4.61157	-0.00410602			0
2015-05-29	1899-12-31 23:00:00				-4.7674	-0.00845385			0
2015-05-29	1899-12-31 23:30:00				-4.37526	-0.013285			0
2015-05-30	1899-12-31				-3.87463	-0.0183582			0
2015-05-30	1899-12-31 00:30:00				-3.10478	-0.0198093			0
2015-05-30	1899-12-31 01:00:00				-3.16858	-0.0164283			0
2015-05-30	1899-12-31 01:30:00				-2.39448	-0.024644			0
2015-05-30	1899-12-31 02:00:00				-3.51584	-0.0454225			0
2015-05-30	1899-12-31 02:30:00				-3.56898	-0.0294755			0
2015-05-30	1899-12-31 03:00:00				-3.2995	-0.0369645			0
2015-05-30	1899-12-31 03:30:00				-3.59005	-0.0200523			0
2015-05-30	1899-12-31 04:00:00				-3.463	-0.0227097			0
2015-05-30	1899-12-31 04:30:00				-3.84815	-0.0297162			0
2015-05-30	1899-12-31 05:00:00				-3.35708	-0.0219858			0
2015-05-30	1899-12-31 05:30:00				-3.13991	1.33248			0
2015-05-30	1899-12-31 06:00:00				12.5408	28.631			0
2015-05-30	1899-12-31 06:30:00				88.4284	142.73			0
2015-05-30	1899-12-31 07:00:00				193.381	325.106			0
2015-05-30	1899-12-31 07:30:00				295.109	518.675			0
2015-05-30	1899-12-31 08:00:00				326.517	599.459			0
2015-05-30	1899-12-31 08:30:00				490.556	884.289			0
2015-05-30	1899-12-31 09:00:00				591.217	1085.57			0
2015-05-30	1899-12-31 09:30:00				669.942	1245.84			0
2015-05-30	1899-12-31 10:00:00				522.704	1007.67			0
2015-05-30	1899-12-31 10:30:00				725.713	1384.93			0
2015-05-30	1899-12-31 11:00:00				861.533	1643.36			0
2015-05-30	1899-12-31 11:30:00				613.523	1215.89			0
2015-05-30	1899-12-31 12:00:00				648.893	1291.77			0
2015-05-30	1899-12-31 12:30:00				250.824	541.38			0
2015-05-30	1899-12-31 13:00:00				1020.29	1989.28			0
2015-05-30	1899-12-31 13:30:00				1000.11	1976.59			0
2015-05-30	1899-12-31 14:00:00				981.833	1969.93			0
2015-05-30	1899-12-31 14:30:00				953.275	1935.8			0
2015-05-30	1899-12-31 15:00:00				790.754	1631.58			0
2015-05-30	1899-12-31 15:30:00				749.714	1569.81			0
2015-05-30	1899-12-31 16:00:00				509.366	1079.05			0
2015-05-30	1899-12-31 16:30:00				631.182	1322.36			0
2015-05-30	1899-12-31 17:00:00				349.229	729.409			0
2015-05-30	1899-12-31 17:30:00				487.668	1013.14			0
2015-05-30	1899-12-31 18:00:00				340.973	731.724			0
2015-05-30	1899-12-31 18:30:00				216.56	475.027			0
2015-05-30	1899-12-31 19:00:00				132.719	255.55			0
2015-05-30	1899-12-31 19:30:00				60.6667	127.149			0
2015-05-30	1899-12-31 20:00:00				17.9158	47.3154			0
2015-05-30	1899-12-31 20:30:00				-3.24714	4.85672			0
2015-05-30	1899-12-31 21:00:00				-4.90273	0.0234164			0
2015-05-30	1899-12-31 21:30:00				-4.87546	-0.00748525			0
2015-05-30	1899-12-31 22:00:00				-4.65218	-0.0178693			0
2015-05-30	1899-12-31 22:30:00				-4.32889	-0.0178707			0
2015-05-30	1899-12-31 23:00:00				-4.80154	-0.0236677			0
2015-05-30	1899-12-31 23:30:00				-3.92449	-0.0205285			0
2015-05-31	1899-12-31				-4.54913	-0.0140074			0
2015-05-31	1899-12-31 00:30:00				-4.66268	-0.028739			0
2015-05-31	1899-12-31 01:00:00				-4.74658	-0.025358			0
2015-05-31	1899-12-31 01:30:00				-4.55837	-0.0268076			0
2015-05-31	1899-12-31 02:00:00				-4.49084	-0.0277743			0
2015-05-31	1899-12-31 02:30:00				-4.46146	-0.0217368			0
2015-05-31	1899-12-31 03:00:00				-4.75536	-0.0161819			0
2015-05-31	1899-12-31 03:30:00				-4.9677	-0.0422662			0
2015-05-31	1899-12-31 04:00:00				-4.58427	-0.0456492			0
2015-05-31	1899-12-31 04:30:00				-4.46947	-0.0495164			0
2015-05-31	1899-12-31 05:00:00				-4.28217	-0.0142514			0
2015-05-31	1899-12-31 05:30:00				-2.45731	1.60081			0
2015-05-31	1899-12-31 06:00:00				23.0816	38.8987			0
2015-05-31	1899-12-31 06:30:00				116.951	183.265			0
2015-05-31	1899-12-31 07:00:00				110.282	208.169			0
2015-05-31	1899-12-31 07:30:00				185.859	347.738			0
2015-05-31	1899-12-31 08:00:00				291.885	530.038			0
2015-05-31	1899-12-31 08:30:00				481.884	858.187			0
2015-05-31	1899-12-31 09:00:00				614.582	1109.45			0
2015-05-31	1899-12-31 09:30:00				617.973	1135.24			0
2015-05-31	1899-12-31 10:00:00				624.563	1174.27			0
2015-05-31	1899-12-31 10:30:00				648.031	1238.37			0
2015-05-31	1899-12-31 11:00:00				664.47	1282.04			0
2015-05-31	1899-12-31 11:30:00				790.085	1527.34			0
2015-05-31	1899-12-31 12:00:00				536.534	1066.15			0
2015-05-31	1899-12-31 12:30:00				887.438	1727.04			0
2015-05-31	1899-12-31 13:00:00				600.567	1199.25			0
2015-05-31	1899-12-31 13:30:00				628.373	1251.84			0
2015-05-31	1899-12-31 14:00:00				527.131	1067.39			0
2015-05-31	1899-12-31 14:30:00				424.062	881.947			0
2015-05-31	1899-12-31 15:00:00				412.827	855.389			0
2015-05-31	1899-12-31 15:30:00				353.639	734.866			0
2015-05-31	1899-12-31 16:00:00				369.39	762.167			0
2015-05-31	1899-12-31 16:30:00				343.845	712.426			0
2015-05-31	1899-12-31 17:00:00				243.331	510.452			0
2015-05-31	1899-12-31 17:30:00				249.503	527.553			0
2015-05-31	1899-12-31 18:00:00				232.255	490.996			0
2015-05-31	1899-12-31 18:30:00	T	-0.794863	0.507428	188.918	395.576	21.7855	41.0688	1.53278
2015-05-31	1899-12-31 19:00:00	F	-0.5335	0.401801	123.987	258.469	21.859	37.6519	1.62902
2015-05-31	1899-12-31 19:30:00	F	0.214069	0.382202	50.3907	109.724	21.0937	37.4207	1.56027
2015-05-31	1899-12-31 20:00:00	F	0.687384	0.396171	20.1449	46.0205	20.3226	39.2796	1.44371
2015-05-31	1899-12-31 20:30:00	F	0.972227	0.391541	-2.9562	4.09599	19.1503	41.5375	1.29252
2015-05-31	1899-12-31 21:00:00	F	0.623242	0.333704	-4.3555	0.0234193	18.0613	47.4391	1.08545
2015-05-31	1899-12-31 21:30:00	F	0.68973	0.290151	-3.87109	-0.015696	17.0267	52.4532	0.919819
2015-05-31	1899-12-31 22:00:00	F	0.453332	0.224403	-3.37792	-0.0318778	16.8502	54.1566	0.876982
2015-05-31	1899-12-31 22:30:00	F	0.726608	0.222238	-2.70329	-0.021736	16.7724	55.1723	0.853322
2015-05-31	1899-12-31 23:00:00	F	1.01561	0.298241	-2.729	-0.012076	16.8033	55.4296	0.850086
2015-05-31	1899-12-31 23:30:00	F	0.614941	0.282217	-2.75877	-0.00748716	16.6221	55.7707	0.833929
2015-06-01	1899-12-31	F	1.13743	0.267648	-3.1208	-0.0159405	16.0097	58.6115	0.750498
2015-06-01	1899-12-31 00:30:00	F	0.926369	0.316674	-2.88604	-0.0152163	15.8836	59.1337	0.73508
2015-06-01	1899-12-31 01:00:00	F	0.431575	0.233066	-3.07696	-0.00555533	15.4462	61.4597	0.674087
2015-06-01	1899-12-31 01:30:00	F	0.681987	0.241064	-2.71303	-0.00917865	15.116	63.4855	0.625245
2015-06-01	1899-12-31 02:00:00	F	0.924634	0.233414	-2.68504	-0.00652185	14.5235	65.7905	0.563822
2015-06-01	1899-12-31 02:30:00	F	0.34045	0.171263	-2.91772	-0.0171506	14.7562	64.4416	0.594928
2015-06-01	1899-12-31 03:00:00	F	0.436986	0.208647	-3.27403	-0.0166681	14.4521	66.3635	0.551823
2015-06-01	1899-12-31 03:30:00	F	0.467593	0.258005	-3.4616	-0.016427	14.047	68.5351	0.502829
2015-06-01	1899-12-31 04:00:00	F	0.736378	0.232744	-3.44069	-0.030439	13.8959	70.6509	0.464432
2015-06-01	1899-12-31 04:30:00	F	0.754523	0.25804	-3.2777	-0.0386536	14.1993	70.2337	0.480394
2015-06-01	1899-12-31 05:00:00	T	0.0773056	0.337802	-3.79831	-0.0217429	13.8755	71.4795	0.450721
2015-06-01	1899-12-31 05:30:00	T	0.551956	0.222302	-3.32594	1.20747	13.6812	73.6397	0.411349
2015-06-01	1899-12-31 06:00:00	T	-0.510587	0.204374	6.49897	23.3176	13.3679	74.3507	0.392171
2015-06-01	1899-12-31 06:30:00	T	-0.351216	0.209199	72.4281	129.422	13.7962	71.2987	0.45125
2015-06-01	1899-12-31 07:00:00	T	-0.807782	0.221582	164.957	290.422	14.3004	68.9362	0.504632
2015-06-01	1899-12-31 07:30:00	T	-3.42686	0.277177	236.446	425.642	15.8353	62.8224	0.66664
2015-06-01	1899-12-31 08:00:00	T	-0.476239	0.425634	307.928	556.77	17.0711	48.5284	0.998588
2015-06-01	1899-12-31 08:30:00	T	-2.38808	0.5285	433.368	782.196	17.8502	31.9815	1.38633
2015-06-01	1899-12-31 09:00:00	T	-2.06372	0.580812	557.437	1015.15	18.4438	28.6846	1.50877
2015-06-01	1899-12-31 09:30:00	T	-2.22817	0.683589	659.692	1214.84	18.7101	29.2766	1.52139
2015-06-01	1899-12-31 10:00:00	T	-1.99447	0.592228	747.464	1388.12	19.2661	26.7096	1.63229
2015-06-01	1899-12-31 10:30:00	T	-1.95109	0.623268	821.315	1541.35	20.5586	23.9255	1.83558
2015-06-01	1899-12-31 11:00:00	T	-2.33521	0.592699	895.089	1695.91	21.2066	22.1091	1.95582
2015-06-01	1899-12-31 11:30:00	T	-1.58584	0.507012	917.495	1754.72	21.7777	21.5143	2.04087
2015-06-01	1899-12-31 12:00:00	T	-1.83596	0.508236	959.483	1844.98	22.3709	20.6324	2.13976
2015-06-01	1899-12-31 12:30:00	T	-2.19011	0.522716	978.468	1898.39	22.7978	20.1815	2.2084
2015-06-01	1899-12-31 13:00:00	T	-1.88988	0.509705	988.767	1933.5	23.2495	19.8655	2.27856
2015-06-01	1899-12-31 13:30:00	T	-1.5421	0.376365	976.326	1926.86	23.4772	19.7841	2.31243
2015-06-01	1899-12-31 14:00:00	T	-1.40592	0.293658	915.439	1841.8	23.7854	19.5005	2.36406
2015-06-01	1899-12-31 14:30:00	T	-1.83527	0.373236	886.955	1814.76	24.3305	18.8255	2.46317
2015-06-01	1899-12-31 15:00:00	T	-1.74017	0.453505	840.593	1747.15	24.71	18.5128	2.52941
2015-06-01	1899-12-31 15:30:00	T	-1.65365	0.308678	730.111	1543	24.4988	18.1766	2.50801
2015-06-01	1899-12-31 16:00:00	T	-2.46445	0.311929	733.285	1553.96	24.647	18.0415	2.5345
2015-06-01	1899-12-31 16:30:00	T	-0.900456	0.343214	482.712	1015.77	24.6447	18.2446	2.52787
2015-06-01	1899-12-31 17:00:00	T	-1.599	0.321517	395.618	824.923	24.5551	18.2445	2.51438
2015-06-01	1899-12-31 17:30:00	T	-0.448252	0.683796	322.241	673.317	23.72	20.5802	2.32318
2015-06-01	1899-12-31 18:00:00	T	-1.85021	0.837968	328.976	696.916	22.9774	22.0488	2.18028
2015-06-01	1899-12-31 18:30:00	T	-0.883358	0.771332	227.421	491.485	22.1405	23.5571	2.03217
2015-06-01	1899-12-31 19:00:00	F	-0.708835	0.825774	135.317	281.157	21.2661	25.0705	1.8883
2015-06-01	1899-12-31 19:30:00	F	-0.131256	0.75629	65.7972	143.231	20.3178	27.2895	1.72849
2015-06-01	1899-12-31 20:00:00	F	0.459287	0.787956	28.7068	59.2335	19.4371	29.3062	1.59127
2015-06-01	1899-12-31 20:30:00	F	1.23061	0.70453	-1.65479	6.18546	18.579	32.0312	1.45016
2015-06-01	1899-12-31 21:00:00	F	0.819375	0.518618	-4.63204	0.0408051	17.8319	33.6656	1.35043
2015-06-01	1899-12-31 21:30:00	F	0.703168	0.3721	-4.39357	-0.00724451	17.3382	35.0707	1.28129
2015-06-01	1899-12-31 22:00:00	F	0.481505	0.281257	-4.3749	-0.00821105	17.0007	36.1625	1.23312
2015-06-01	1899-12-31 22:30:00	F	0.453341	0.250284	-3.92008	-0.00941913	16.6046	37.513	1.17706
2015-06-01	1899-12-31 23:00:00	F	0.472152	0.241997	-3.49707	-0.00797035	16.5178	37.8353	1.16453
2015-06-01	1899-12-31 23:30:00	F	0.537787	0.241935	-3.38486	-0.0074874	16.2268	38.5901	1.12927
2015-06-02	1899-12-31	F	0.119684	0.242401	-3.52867	-0.00869519	15.7449	40.2191	1.06599
2015-06-02	1899-12-31 00:30:00	F	0.518946	0.243191	-3.45775	-0.0149755	15.5101	41.5458	1.02676
2015-06-02	1899-12-31 01:00:00	F	0.226336	0.167365	-3.63581	-0.0142514	15.1524	42.7531	0.982718
2015-06-02	1899-12-31 01:30:00	F	0.133663	0.117652	-2.92459	-0.0222232	15.1913	42.1617	0.995361
2015-06-02	1899-12-31 02:00:00	F	0.120103	0.0977778	-2.47765	-0.0144939	15.2516	41.5819	1.00925
2015-06-02	1899-12-31 02:30:00	F	0.119598	0.0802651	-2.4516	-0.0176346	14.8992	43.3384	0.956949
2015-06-02	1899-12-31 03:00:00	F	0.203034	0.125487	-1.89535	-0.0231909	14.8278	42.955	0.959003
2015-06-02	1899-12-31 03:30:00	F	-0.450921	0.124909	-2.17232	-0.030197	14.6362	41.4235	0.972666
2015-06-02	1899-12-31 04:00:00	F	-0.17589	0.145251	-2.0585	-0.0270568	15.0281	36.8978	1.07465
2015-06-02	1899-12-31 04:30:00	F	-0.00281228	0.091444	-2.49362	-0.0359953	14.6804	36.8501	1.05163
2015-06-02	1899-12-31 05:00:00	T	-0.0671754	0.132631	-2.35583	-0.0210174	14.5925	36.8767	1.04524
2015-06-02	1899-12-31 05:30:00	T	0.0845831	0.142923	-2.48949	0.69914	14.1427	37.4868	1.00545
2015-06-02	1899-12-31 06:00:00	T	0.580824	0.228245	4.01663	13.4172	13.683	36.4567	0.991973
2015-06-02	1899-12-31 06:30:00	T	0.215659	0.302309	26.5643	56.5122	13.2504	33.6506	1.007
2015-06-02	1899-12-31 07:00:00	T	0.0569052	0.256862	60.913	126.206	12.996	34.2359	0.981665
2015-06-02	1899-12-31 07:30:00	T	-0.412853	0.294336	92.5322	191.823	13.1877	35.2581	0.978586
2015-06-02	1899-12-31 08:00:00	T	-0.506918	0.342703	125.196	259.804	13.9432	31.8703	1.08173
2015-06-02	1899-12-31 08:30:00	T	-1.02315	0.34796	158.871	330.497	14.5902	30.2031	1.15562
2015-06-02	1899-12-31 09:00:00	T	-0.842416	0.399197	187.917	391.202	14.9121	28.4459	1.20957
2015-06-02	1899-12-31 09:30:00	T	-1.51056	0.438566	290.671	591.606	15.3771	28.0776	1.2527
2015-06-02	1899-12-31 10:00:00	T	-1.6748	0.431451	389.675	775.762	16.4742	26.577	1.37172
2015-06-02	1899-12-31 10:30:00	T	-1.72681	0.499555	670.046	1283.12	17.7028	24.0398	1.53396
2015-06-02	1899-12-31 11:00:00	T	-2.41349	0.56894	633.035	1229.68	18.5843	22.5767	1.65253
2015-06-02	1899-12-31 11:30:00	T	-1.8695	0.559815	861.584	1656.4	19.9259	20.3137	1.84905
2015-06-02	1899-12-31 12:00:00	T	-1.83359	0.576454	962.902	1851.88	20.9841	18.0823	2.02908
2015-06-02	1899-12-31 12:30:00	T	-1.95308	0.5764	933.5	1809.13	21.8065	16.4618	2.17615
2015-06-02	1899-12-31 13:00:00	T	-2.34825	0.570189	896.232	1750.84	22.1153	15.3109	2.24807
2015-06-02	1899-12-31 13:30:00	T	-1.61724	0.491324	885.769	1741.17	22.4787	14.934	2.30855
2015-06-02	1899-12-31 14:00:00	T	-1.64367	0.541683	825.577	1642.12	22.946	14.4742	2.38774
2015-06-02	1899-12-31 14:30:00	T	-1.79738	0.60542	934.559	1886.62	23.4477	14.2367	2.46806
2015-06-02	1899-12-31 15:00:00	T	-1.89771	0.473465	798.189	1640.35	23.3547	14.9743	2.43314
2015-06-02	1899-12-31 15:30:00	T	-1.77589	0.421621	576.883	1191.15	23.1911	15.5907	2.39173
2015-06-02	1899-12-31 16:00:00	T	-1.43793	0.393279	464.575	963.261	23.1502	15.8306	2.37905
2015-06-02	1899-12-31 16:30:00	T	-1.23206	0.332913	403.339	840.563	23.2801	15.6909	2.40177
2015-06-02	1899-12-31 17:00:00	T	-1.46516	0.389398	481.102	1002.33	23.3628	15.5815	2.41692
2015-06-02	1899-12-31 17:30:00	T	-1.22116	0.378771	433.436	908.343	23.3537	15.8858	2.40689
2015-06-02	1899-12-31 18:00:00	T	-1.4461	0.397588	246.729	523.199	23.2949	15.5739	2.40725
2015-06-02	1899-12-31 18:30:00	T	-0.257184	0.325111	183.639	392.913	23.1406	15.4002	2.38984
2015-06-02	1899-12-31 19:00:00	F	-0.192466	0.319256	98.3874	215.543	22.7126	15.8977	2.31502
2015-06-02	1899-12-31 19:30:00	F	0.0047699	0.290531	55.1779	121.387	22.0458	17.0294	2.19313
2015-06-02	1899-12-31 20:00:00	F	0.0553852	0.252071	30.3987	63.0554	21.5579	17.7891	2.10926
2015-06-02	1899-12-31 20:30:00	F	0.487882	0.265963	-1.80476	4.8976	21.0786	17.8125	2.04762
2015-06-02	1899-12-31 21:00:00	F	0.635206	0.2658	-3.38387	0.0299356	20.7639	17.7708	2.00941
2015-06-02	1899-12-31 21:30:00	F	0.495409	0.251384	-3.23332	-0.00531154	20.3579	17.6523	1.96257
2015-06-02	1899-12-31 22:00:00	F	0.400741	0.226122	-3.58444	-0.00796767	19.8649	18.6081	1.88152
2015-06-02	1899-12-31 22:30:00	F	0.66755	0.231359	-3.47987	-0.0202823	19.5393	18.8381	1.83867
2015-06-02	1899-12-31 23:00:00	F	0.513897	0.25244	-2.68997	-0.0142464	19.4002	18.608	1.82801
2015-06-02	1899-12-31 23:30:00	F	0.565896	0.266768	-2.08201	-0.0115905	19.4759	17.9338	1.85185
2015-06-03	1899-12-31	F	0.551303	0.281802	-2.33625	-0.00796844	19.315	17.8738	1.83475
2015-06-03	1899-12-31 00:30:00	F	0.332163	0.227839	-2.48393	-0.0144882	18.7849	19.0319	1.75004
2015-06-03	1899-12-31 01:00:00	F	-0.208211	0.18375	-2.15213	-0.00869306	18.4191	20.3068	1.68349
2015-06-03	1899-12-31 01:30:00	F	-0.0815974	0.181881	-1.55871	-0.0152132	18.3345	22.9534	1.61895
2015-06-03	1899-12-31 02:00:00	F	0.189164	0.165273	-0.974297	-0.0188359	19.1713	26.1012	1.63616
2015-06-03	1899-12-31 02:30:00	F	0.636542	0.193554	-1.78923	-0.0142474	18.9668	29.8267	1.53395
2015-06-03	1899-12-31 03:00:00	F	0.939848	0.231504	-1.99514	-0.0159375	18.6637	34.4128	1.40676
2015-06-03	1899-12-31 03:30:00				-1.8329	-0.0164205			0
2015-06-03	1899-12-31 04:00:00				-1.80041	-0.0118325			0
2015-06-03	1899-12-31 04:30:00				-2.17095	-0.0132815			0
2015-06-03	1899-12-31 05:00:00				-1.84601	-0.0118329			0
2015-06-03	1899-12-31 05:30:00				-1.58275	0.298496			0
2015-06-03	1899-12-31 06:00:00				3.02043	8.94446			0
2015-06-03	1899-12-31 06:30:00				20.9844	45.5409			0
2015-06-03	1899-12-31 07:00:00				32.5808	73.0101			0
2015-06-03	1899-12-31 07:30:00				71.2769	156.199			0
2015-06-03	1899-12-31 08:00:00				41.2429	93.6429			0
2015-06-03	1899-12-31 08:30:00				97.6962	212.744			0
2015-06-03	1899-12-31 09:00:00				96.3395	214.858			0
2015-06-03	1899-12-31 09:30:00				47.9179	118.425			0
2015-06-03	1899-12-31 10:00:00				70.5239	164.033			0
2015-06-03	1899-12-31 10:30:00				75.751	181.634			0
2015-06-03	1899-12-31 11:00:00				158.158	353.456			0
2015-06-03	1899-12-31 11:30:00				107.671	252.295			0
2015-06-03	1899-12-31 12:00:00				121.805	282.764			0
2015-06-03	1899-12-31 12:30:00				143.054	328.931			0
2015-06-03	1899-12-31 13:00:00				51.1238	132.663			0
2015-06-03	1899-12-31 13:30:00				90.7337	221.29			0
2015-06-03	1899-12-31 14:00:00				191.125	425.32			0
2015-06-03	1899-12-31 14:30:00				117.947	275.177			0
2015-06-03	1899-12-31 15:00:00				94.5038	226.987			0
2015-06-03	1899-12-31 15:30:00				59.5799	151.351			0
2015-06-03	1899-12-31 16:00:00				79.3698	190.222			0
2015-06-03	1899-12-31 16:30:00				55.6385	134.451			0
2015-06-03	1899-12-31 17:00:00				56.069	132.397			0
2015-06-03	1899-12-31 17:30:00				53.6425	126.177			0
2015-06-03	1899-12-31 18:00:00				104.676	225.123			0
2015-06-03	1899-12-31 18:30:00				131.125	275.923			0
2015-06-03	1899-12-31 19:00:00				60.089	127.475			0
2015-06-03	1899-12-31 19:30:00				40.2824	87.5129			0
2015-06-03	1899-12-31 20:00:00				10.2837	27.8369			0
2015-06-03	1899-12-31 20:30:00				-0.857755	3.21425			0
2015-06-03	1899-12-31 21:00:00				-1.63289	-0.0128048			0
2015-06-03	1899-12-31 21:30:00				-1.46588	-0.066195			0
2015-06-03	1899-12-31 22:00:00				-1.44828	-0.069821			0
2015-06-03	1899-12-31 22:30:00				-1.41577	-0.0550845			0
2015-06-03	1899-12-31 23:00:00				-1.62642	-0.0492853			0
2015-06-03	1899-12-31 23:30:00				-1.8202	-0.0599155			0
2015-06-04	1899-12-31				-2.03273	-0.0524263			0
2015-06-04	1899-12-31 00:30:00				-1.72633	-0.0415553			0
2015-06-04	1899-12-31 01:00:00				-1.63855	-0.0200528			0
2015-06-04	1899-12-31 01:30:00				-1.01113	-0.0132876			0
2015-06-04	1899-12-31 02:00:00				-1.43535	-0.0219846			0
2015-06-04	1899-12-31 02:30:00				-1.55858	-0.057016			0
2015-06-04	1899-12-31 03:00:00				-2.01904	-0.0678927			0
2015-06-04	1899-12-31 03:30:00				-1.85361	-0.0691064			0
2015-06-04	1899-12-31 04:00:00				-0.765539	-0.0654891			0
2015-06-04	1899-12-31 04:30:00				0.0653917	-0.0712935			0
2015-06-04	1899-12-31 05:00:00				0.340904	-0.0654958			0
2015-06-04	1899-12-31 05:30:00				0.652968	0.680106			0
2015-06-04	1899-12-31 06:00:00				4.4594	10.9768			0
2015-06-04	1899-12-31 06:30:00				25.1859	58.0439			0
2015-06-04	1899-12-31 07:00:00				120.715	221.215			0
2015-06-04	1899-12-31 07:30:00				292.305	508.847			0
2015-06-04	1899-12-31 08:00:00				402.305	704.384			0
2015-06-04	1899-12-31 08:30:00				514.172	906.195			0
2015-06-04	1899-12-31 09:00:00				618.704	1102.23			0
2015-06-04	1899-12-31 09:30:00				700.452	1255.51			0
2015-06-04	1899-12-31 10:00:00				781.672	1414.22			0
2015-06-04	1899-12-31 10:30:00				838.732	1530.8			0
2015-06-04	1899-12-31 11:00:00				918.288	1682.92			0
2015-06-04	1899-12-31 11:30:00				958.395	1769			0
2015-06-04	1899-12-31 12:00:00				979.293	1816.54			0
2015-06-04	1899-12-31 12:30:00				970.87	1810.75			0
2015-06-04	1899-12-31 13:00:00				912.818	1714.37			0
2015-06-04	1899-12-31 13:30:00				905.479	1719.11			0
2015-06-04	1899-12-31 14:00:00				1053.92	2013.11			0
2015-06-04	1899-12-31 14:30:00				920.042	1770.45			0
2015-06-04	1899-12-31 15:00:00				824.143	1594.49			0
2015-06-04	1899-12-31 15:30:00				791.709	1532.71			0
2015-06-04	1899-12-31 16:00:00				705.249	1371.63			0
2015-06-04	1899-12-31 16:30:00				587.979	1155.41			0
2015-06-04	1899-12-31 17:00:00				508.304	1009.09			0
2015-06-04	1899-12-31 17:30:00				425.161	856.66			0
2015-06-04	1899-12-31 18:00:00				336.614	690.249			0
2015-06-04	1899-12-31 18:30:00				235.287	491.84			0
2015-06-04	1899-12-31 19:00:00				143.543	290.336			0
2015-06-04	1899-12-31 19:30:00				74.7132	150.885			0
2015-06-04	1899-12-31 20:00:00				23.7681	56.2022			0
2015-06-04	1899-12-31 20:30:00				-2.00612	7.64131			0
2015-06-04	1899-12-31 21:00:00				-5.43558	0.0825794			0
2015-06-04	1899-12-31 21:30:00				-5.04781	-0.00627882			0
2015-06-04	1899-12-31 22:00:00				-5.02002	-0.00724533			0
2015-06-04	1899-12-31 22:30:00				-4.84096	-0.0055551			0
2015-06-04	1899-12-31 23:00:00				-4.95114	-0.00652168			0
2015-06-04	1899-12-31 23:30:00				-3.40631	-0.0103875			0
2015-06-05	1899-12-31				-4.14849	-0.00483145			0
2015-06-05	1899-12-31 00:30:00				-4.38827	-0.00917976			0
2015-06-05	1899-12-31 01:00:00				-4.29295	-0.0157026			0
2015-06-05	1899-12-31 01:30:00				-4.12971	-0.00531487			0
2015-06-05	1899-12-31 02:00:00				-4.39128	-0.0144956			0
2015-06-05	1899-12-31 02:30:00				-3.78034	-0.0183621			0
2015-06-05	1899-12-31 03:00:00				-4.00929	-0.0137719			0
2015-06-05	1899-12-31 03:30:00				-4.26555	-0.0309267			0
2015-06-05	1899-12-31 04:00:00				-4.13299	-0.0432493			0
2015-06-05	1899-12-31 04:30:00				-3.9962	-0.0328602			0
2015-06-05	1899-12-31 05:00:00				-3.90041	-0.0137724			0
2015-06-05	1899-12-31 05:30:00				-3.47556	1.86113			0
2015-06-05	1899-12-31 06:00:00				15.9693	34.0401			0
2015-06-05	1899-12-31 06:30:00				83.9537	140.13			0
2015-06-05	1899-12-31 07:00:00				183.841	307.766			0
2015-06-05	1899-12-31 07:30:00				274.745	472.317			0
2015-06-05	1899-12-31 08:00:00				386.618	666.35			0
2015-06-05	1899-12-31 08:30:00				511.689	888.181			0
2015-06-05	1899-12-31 09:00:00				626.036	1099.53			0
2015-06-05	1899-12-31 09:30:00				716.842	1274.26			0
2015-06-05	1899-12-31 10:00:00				803.954	1444.12			0
2015-06-05	1899-12-31 10:30:00				901.614	1636.15			0
2015-06-05	1899-12-31 11:00:00				958.076	1750.46			0
2015-06-05	1899-12-31 11:30:00				1016.14	1868.13			0
2015-06-05	1899-12-31 12:00:00				808.758	1511.86			0
2015-06-05	1899-12-31 12:30:00				899.641	1689.18			0
2015-06-05	1899-12-31 13:00:00				678.055	1292.25			0
2015-06-05	1899-12-31 13:30:00				891.584	1692.98			0
2015-06-05	1899-12-31 14:00:00				696.417	1335.85			0
2015-06-05	1899-12-31 14:30:00				876.596	1688.93			0
2015-06-05	1899-12-31 15:00:00				968.031	1865.42			0
2015-06-05	1899-12-31 15:30:00				842.934	1638.18			0
2015-06-05	1899-12-31 16:00:00				651.047	1275.62			0
2015-06-05	1899-12-31 16:30:00				613.705	1205.04			0
2015-06-05	1899-12-31 17:00:00				479.371	956.129			0
2015-06-05	1899-12-31 17:30:00				404.284	817.461			0
2015-06-05	1899-12-31 18:00:00				355.031	729.679			0
2015-06-05	1899-12-31 18:30:00				269.858	577.131			0
2015-06-05	1899-12-31 19:00:00				177.19	358.959			0
2015-06-05	1899-12-31 19:30:00				82.3124	168.492			0
2015-06-05	1899-12-31 20:00:00				18.2181	52.1887			0
2015-06-05	1899-12-31 20:30:00				-2.86476	7.33109			0
2015-06-05	1899-12-31 21:00:00				-4.67473	0.0497234			0
2015-06-05	1899-12-31 21:30:00				-3.91863	-0.0391132			0
2015-06-05	1899-12-31 22:00:00				-3.82754	-0.0475672			0
2015-06-05	1899-12-31 22:30:00				-4.27407	-0.0263204			0
2015-06-05	1899-12-31 23:00:00				-4.03486	-0.0258389			0
2015-06-05	1899-12-31 23:30:00				-2.86781	-0.047333			0
2015-06-06	1899-12-31				-2.77981	-0.0263234			0
2015-06-06	1899-12-31 00:30:00				-1.28219	-0.0210109			0
2015-06-06	1899-12-31 01:00:00				-1.50978	-0.026565			0
2015-06-06	1899-12-31 01:30:00				-2.40151	-0.0144895			0
2015-06-06	1899-12-31 02:00:00				-2.53784	-0.0154554			0
2015-06-06	1899-12-31 02:30:00				-2.98661	-0.0195608			0
2015-06-06	1899-12-31 03:00:00				-3.2879	-0.0106259			0
2015-06-06	1899-12-31 03:30:00				-3.75125	-0.014732			0
2015-06-06	1899-12-31 04:00:00				-3.26193	-0.0202879			0
2015-06-06	1899-12-31 04:30:00				-2.49318	-0.0227047			0
2015-06-06	1899-12-31 05:00:00				-3.50365	-0.0050724			0
2015-06-06	1899-12-31 05:30:00				-2.28937	1.26908			0
2015-06-06	1899-12-31 06:00:00				5.64317	16.3704			0
2015-06-06	1899-12-31 06:30:00				41.2424	81.5622			0
2015-06-06	1899-12-31 07:00:00				95.0127	182.148			0
2015-06-06	1899-12-31 07:30:00				178.463	332.719			0
2015-06-06	1899-12-31 08:00:00				253.977	475.375			0
2015-06-06	1899-12-31 08:30:00				370.601	684.189			0
2015-06-06	1899-12-31 09:00:00				468.043	861.166			0
2015-06-06	1899-12-31 09:30:00				582.317	1073.31			0
2015-06-06	1899-12-31 10:00:00				530.406	1004.43			0
2015-06-06	1899-12-31 10:30:00				717.628	1344.09			0
2015-06-06	1899-12-31 11:00:00				588.812	1124.11			0
2015-06-06	1899-12-31 11:30:00				611.933	1184.15			0
2015-06-06	1899-12-31 12:00:00				598.533	1178.77			0
2015-06-06	1899-12-31 12:30:00				830.979	1600.3			0
2015-06-06	1899-12-31 13:00:00				859.492	1667.95			0
2015-06-06	1899-12-31 13:30:00				801.055	1544.77			0
2015-06-06	1899-12-31 14:00:00				533.062	1045.1			0
2015-06-06	1899-12-31 14:30:00				611.181	1196.39			0
2015-06-06	1899-12-31 15:00:00				888.513	1726.47			0
2015-06-06	1899-12-31 15:30:00				689.706	1352.12			0
2015-06-06	1899-12-31 16:00:00				688.785	1358.21			0
2015-06-06	1899-12-31 16:30:00				626.832	1247.92			0
2015-06-06	1899-12-31 17:00:00				548.295	1110.87			0
2015-06-06	1899-12-31 17:30:00				449.256	925.678			0
2015-06-06	1899-12-31 18:00:00				354.904	738.886			0
2015-06-06	1899-12-31 18:30:00				257.279	541.267			0
2015-06-06	1899-12-31 19:00:00				148.322	303.447			0
2015-06-06	1899-12-31 19:30:00				46.3637	104.135			0
2015-06-06	1899-12-31 20:00:00				18.6705	50.2166			0
2015-06-06	1899-12-31 20:30:00	F	0.418718	0.188755	-1.64297	7.77212	19.8531	30.5362	1.60447
2015-06-06	1899-12-31 21:00:00	F	0.575758	0.245218	-4.58645	0.090296	19.4202	30.8503	1.55486
2015-06-06	1899-12-31 21:30:00	F	0.431902	0.198716	-4.84462	-0.0173855	18.4923	32.515	1.43203
2015-06-06	1899-12-31 22:00:00	F	0.378392	0.255965	-4.45901	-0.0188355	18.1709	32.0139	1.41389
2015-06-06	1899-12-31 22:30:00	F	0.149497	0.160545	-4.53458	-0.0369487	17.5024	32.1743	1.35242
2015-06-06	1899-12-31 23:00:00	F	0.623673	0.216324	-3.64331	-0.040332	17.2483	31.6804	1.34058
2015-06-06	1899-12-31 23:30:00	F	0.130136	0.222498	-3.74012	-0.0446812	17.0405	31.2759	1.3309
2015-06-07	1899-12-31	F	0.482192	0.206511	-3.64467	-0.0425085	16.4971	33.9602	1.23553
2015-06-07	1899-12-31 00:30:00	F	0.0843421	0.182026	-3.72792	-0.0608665	15.807	37.0029	1.12783
2015-06-07	1899-12-31 01:00:00	F	0.331772	0.192356	-3.20853	-0.0512075	15.7762	37.4797	1.11708
2015-06-07	1899-12-31 01:30:00	F	0.515509	0.195034	-3.30253	-0.0630454	15.5507	39.8652	1.05904
2015-06-07	1899-12-31 02:00:00	F	1.31317	0.184024	-2.46008	-0.0531425	15.1798	41.3938	1.00784
2015-06-07	1899-12-31 02:30:00	F	-0.441251	0.173869	-1.50251	-0.0640133	15.7663	38.0008	1.10707
2015-06-07	1899-12-31 03:00:00	F	0.342009	0.148816	-2.06353	-0.0500024	15.7041	37.2264	1.11645
2015-06-07	1899-12-31 03:30:00	F	0.40005	0.176821	-2.36156	-0.0490354	15.1381	40.7134	1.01681
2015-06-07	1899-12-31 04:00:00	F	0.587995	0.227302	-1.18908	-0.0553166	15.1164	41.4647	1.00252
2015-06-07	1899-12-31 04:30:00	F	0.729745	0.133313	-0.828275	-0.0415485	14.7735	43.0749	0.95364
2015-06-07	1899-12-31 05:00:00	T	-0.607467	0.248054	-0.833337	-0.0396163	15.4722	40.874	1.03604
2015-06-07	1899-12-31 05:30:00	T	1.74944	0.165834	-0.801415	0.164017	15.4996	41.4667	1.02746
2015-06-07	1899-12-31 06:00:00	T	0.64881	0.508896	1.93673	6.67884	16.0645	43.613	1.02619
2015-06-07	1899-12-31 06:30:00	T	0.523925	0.505567	28.1268	59.1694	14.6991	50.0468	0.832801
2015-06-07	1899-12-31 07:00:00	T	8.76265	0.53761	52.0602	107.529	14.6928	48.8567	0.852299
2015-06-07	1899-12-31 07:30:00	T	0.35151	0.463413	37.8823	85.1848	14.3695	41.5787	0.953517
2015-06-07	1899-12-31 08:00:00	T	2.3638	0.490468	21.4362	67.1594	12.7548	57.5347	0.623878
2015-06-07	1899-12-31 08:30:00	T	0.778057	0.492805	64.6202	149.944	12.057	56.3494	0.612565
2015-06-07	1899-12-31 09:00:00	T	-0.15612	0.478682	105.257	230.297	12.1428	49.9187	0.706815
2015-06-07	1899-12-31 09:30:00	T	-0.620485	0.357127	100.936	223.334	12.2758	49.6544	0.716793
2015-06-07	1899-12-31 10:00:00	T	-0.658913	0.260054	178.669	385.671	12.9157	47.7438	0.775896
2015-06-07	1899-12-31 10:30:00	T	0.779724	0.291424	168.051	363.898	12.8523	54.5338	0.672256
2015-06-07	1899-12-31 11:00:00	T	-0.913376	0.332389	445.632	897.3	14.0672	49.6939	0.805106
2015-06-07	1899-12-31 11:30:00	T	-1.84695	0.409534	483.396	961.757	14.7716	52.15	0.801465
2015-06-07	1899-12-31 12:00:00	T	-3.46998	0.371303	572.339	1124.16	16.2301	47.0668	0.973536
2015-06-07	1899-12-31 12:30:00	T	-3.3762	0.547823	1048.14	2002.57	18.8303	39.7339	1.30609
2015-06-07	1899-12-31 13:00:00	T	-2.69944	0.704339	891.7	1720.63	19.9687	35.449	1.50164
2015-06-07	1899-12-31 13:30:00	T	-2.51273	0.593139	771.025	1492.76	20.5609	33.9983	1.59261
2015-06-07	1899-12-31 14:00:00	T	-2.16065	0.665875	908.316	1751.19	21.4376	30.5294	1.76913
2015-06-07	1899-12-31 14:30:00	T	-3.32186	0.691437	764.267	1486.42	21.3609	29.4161	1.78908
2015-06-07	1899-12-31 15:00:00	T	-1.47251	0.629264	706.917	1395.84	21.6043	28.2497	1.84596
2015-06-07	1899-12-31 15:30:00	T	-1.92185	0.593962	615.973	1220.68	21.6444	27.2043	1.87747
2015-06-07	1899-12-31 16:00:00	T	-2.33755	0.510018	774.996	1533.46	22.0726	25.6589	1.9681
2015-06-07	1899-12-31 16:30:00	T	-1.2092	0.511528	556.432	1112.24	21.7906	25.2611	1.94491
2015-06-07	1899-12-31 17:00:00	T	-1.44544	0.366346	232.385	494.204	21.2624	27.2787	1.8322
2015-06-07	1899-12-31 17:30:00	T	-1.74214	0.321358	283.182	566.533	21.5345	26.5303	1.88216
2015-06-07	1899-12-31 18:00:00	T	-1.84741	0.342814	350.02	689.91	21.5629	26.0975	1.89656
2015-06-07	1899-12-31 18:30:00	T	-1.0287	0.217431	145.353	312.119	21.0829	26.8259	1.82342
2015-06-07	1899-12-31 19:00:00	F	-1.4048	0.305139	132.344	262.191	21.0438	25.504	1.85193
2015-06-07	1899-12-31 19:30:00	F	-0.622533	0.193048	87.5225	175.644	20.7995	25.4921	1.82463
2015-06-07	1899-12-31 20:00:00	F	-0.140074	0.0908594	25.915	72.8	19.854	26.7664	1.69169
2015-06-07	1899-12-31 20:30:00	F	0.0856489	0.0463099	-1.60532	10.2128	18.5522	26.5019	1.56556
2015-06-07	1899-12-31 21:00:00	F	-0.176185	0.0354865	-4.23061	0.127251	18.1722	26.7139	1.52429
2015-06-07	1899-12-31 21:30:00	F	0.0814612	0.0605535	-3.19226	-0.0101433	17.9644	28.0757	1.47655
2015-06-07	1899-12-31 22:00:00	F	0.252769	0.0934444	-2.83325	-0.0106273	18.1616	27.6813	1.50317
2015-06-07	1899-12-31 22:30:00	F	0.336458	0.0894765	-2.42672	-0.0149754	18.5592	26.2276	1.5721
2015-06-07	1899-12-31 23:00:00	F	0.11637	0.0500828	-1.95493	-0.0108694	18.8579	25.0944	1.62635
2015-06-07	1899-12-31 23:30:00	-9999	-9999	-9999	-2.3538	-0.010628		-9999
2015-06-08	1899-12-31	-9999	-9999	-9999	-1.20868	-0.0227058		-9999
2015-06-08	1899-12-31 00:30:00	F	0.029258	0.0554998	-1.37713	-0.0292277	18.2201	27.0236	1.52242
2015-06-08	1899-12-31 01:00:00	F	-0.329434	0.0902864	-2.52796	-0.0316432	17.5295	28.6934	1.42429
2015-06-08	1899-12-31 01:30:00	F	0.16387	0.117701	-3.44494	-0.0391317	15.534	33.2797	1.17381
2015-06-08	1899-12-31 02:00:00	F	-0.316412	0.279843	-3.59137	-0.0256067	14.6551	36.1556	1.06147
2015-06-08	1899-12-31 02:30:00				-3.09053	-0.0253668			0
2015-06-08	1899-12-31 03:00:00				-2.45142	-0.0572578			0
2015-06-08	1899-12-31 03:30:00				-2.45712	-0.0512182			0
2015-06-08	1899-12-31 04:00:00				-3.66924	-0.0553248			0
2015-06-08	1899-12-31 04:30:00				-2.95988	-0.0529116			0
2015-06-08	1899-12-31 05:00:00				-2.91001	-0.0560547			0
2015-06-08	1899-12-31 05:30:00				-2.36091	2.04511			0
2015-06-08	1899-12-31 06:00:00				16.791	34.3173			0
2015-06-08	1899-12-31 06:30:00				87.5871	145.972			0
2015-06-08	1899-12-31 07:00:00				188.826	317.98			0
2015-06-08	1899-12-31 07:30:00				297.549	510.837			0
2015-06-08	1899-12-31 08:00:00				409.782	711.237			0
2015-06-08	1899-12-31 08:30:00				520.099	909.469			0
2015-06-08	1899-12-31 09:00:00				622.249	1098.7			0
2015-06-08	1899-12-31 09:30:00				719.681	1283.56			0
2015-06-08	1899-12-31 10:00:00				803.284	1450.57			0
2015-06-08	1899-12-31 10:30:00				871.067	1593.26			0
2015-06-08	1899-12-31 11:00:00				933.416	1719.24			0
2015-06-08	1899-12-31 11:30:00				980.641	1818.95			0
2015-06-08	1899-12-31 12:00:00				1015.46	1896.1			0
2015-06-08	1899-12-31 12:30:00				1035.63	1946.67			0
2015-06-08	1899-12-31 13:00:00				1032.37	1949.59			0
2015-06-08	1899-12-31 13:30:00				1027.04	1958.33			0
2015-06-08	1899-12-31 14:00:00				1004.19	1925.9			0
2015-06-08	1899-12-31 14:30:00				955.79	1858.77			0
2015-06-08	1899-12-31 15:00:00				904.887	1770.75			0
2015-06-08	1899-12-31 15:30:00				840.825	1660.63			0
2015-06-08	1899-12-31 16:00:00				767.626	1526.87			0
2015-06-08	1899-12-31 16:30:00				681.596	1374.02			0
2015-06-08	1899-12-31 17:00:00				536.797	1101.67			0
2015-06-08	1899-12-31 17:30:00				406.663	848.64			0
2015-06-08	1899-12-31 18:00:00				381.856	825.648			0
2015-06-08	1899-12-31 18:30:00				273.351	613.819			0
2015-06-08	1899-12-31 19:00:00				173.574	353.116			0
2015-06-08	1899-12-31 19:30:00				89.3415	181.397			0
2015-06-08	1899-12-31 20:00:00				23.885	75.7102			0
2015-06-08	1899-12-31 20:30:00				-3.14641	8.62622			0
2015-06-08	1899-12-31 21:00:00				-5.42614	0.107402			0
2015-06-08	1899-12-31 21:30:00				-4.58387	-0.0663851			0
2015-06-08	1899-12-31 22:00:00				-4.95349	-0.0309013			0
2015-06-08	1899-12-31 22:30:00				-4.87113	-0.0330746			0
2015-06-08	1899-12-31 23:00:00				-4.78806	-0.0234181			0
2015-06-08	1899-12-31 23:30:00				-4.527	-0.0234181			0
2015-06-09	1899-12-31				-4.52062	-0.027281			0
2015-06-09	1899-12-31 00:30:00				-4.51994	-0.0226944			0
2015-06-09	1899-12-31 01:00:00				-4.45013	-0.0207633			0
2015-06-09	1899-12-31 01:30:00				-4.30132	-0.0231781			0
2015-06-09	1899-12-31 02:00:00				-4.29846	-0.0277659			0
2015-06-09	1899-12-31 02:30:00				-4.51744	-0.026076			0
2015-06-09	1899-12-31 03:00:00				-4.46955	-0.0270421			0
2015-06-09	1899-12-31 03:30:00				-4.55891	-0.0210064			0
2015-06-09	1899-12-31 04:00:00				-4.45963	-0.0313898			0
2015-06-09	1899-12-31 04:30:00				-4.17083	-0.0265612			0
2015-06-09	1899-12-31 05:00:00				-4.45194	-0.0154538			0
2015-06-09	1899-12-31 05:30:00				-3.59857	1.82814			0
2015-06-09	1899-12-31 06:00:00				15.4298	33.5112			0
2015-06-09	1899-12-31 06:30:00				70.059	119.424			0
2015-06-09	1899-12-31 07:00:00				88.6663	183.366			0
2015-06-09	1899-12-31 07:30:00				294.484	525.963			0
2015-06-09	1899-12-31 08:00:00				117.624	238.939			0
2015-06-09	1899-12-31 08:30:00				218.121	427.133			0
2015-06-09	1899-12-31 09:00:00				237.185	476.919			0
2015-06-09	1899-12-31 09:30:00				384.925	753.401			0
2015-06-09	1899-12-31 10:00:00				227.89	472.641			0
2015-06-09	1899-12-31 10:30:00				202.543	437.621			0
2015-06-09	1899-12-31 11:00:00				603.698	1174.74			0
2015-06-09	1899-12-31 11:30:00				575.783	1122.74			0
2015-06-09	1899-12-31 12:00:00				650.229	1260.37			0
2015-06-09	1899-12-31 12:30:00				647.334	1272.72			0
2015-06-09	1899-12-31 13:00:00				919.632	1787.98			0
2015-06-09	1899-12-31 13:30:00				717.92	1421.61			0
2015-06-09	1899-12-31 14:00:00				507.466	1018.05			0
2015-06-09	1899-12-31 14:30:00				833.678	1638.77			0
2015-06-09	1899-12-31 15:00:00				368.647	745.723			0
2015-06-09	1899-12-31 15:30:00				805.855	1603.68			0
2015-06-09	1899-12-31 16:00:00				416.967	841.186			0
2015-06-09	1899-12-31 16:30:00				293.398	613.053			0
2015-06-09	1899-12-31 17:00:00				401.898	821.223			0
2015-06-09	1899-12-31 17:30:00				405.021	838.205			0
2015-06-09	1899-12-31 18:00:00				263.71	548.017			0
2015-06-09	1899-12-31 18:30:00				177.91	364.434			0
2015-06-09	1899-12-31 19:00:00				119.832	247.381			0
2015-06-09	1899-12-31 19:30:00				53.3768	112.957			0
2015-06-09	1899-12-31 20:00:00				14.3441	31.8317			0
2015-06-09	1899-12-31 20:30:00				-0.597361	4.06358			0
2015-06-09	1899-12-31 21:00:00				-3.05762	0.0883433			0
2015-06-09	1899-12-31 21:30:00				-2.72137	-0.0642182			0
2015-06-09	1899-12-31 22:00:00				-2.23028	-0.0463585			0
2015-06-09	1899-12-31 22:30:00				-2.02164	-0.0589198			0
2015-06-09	1899-12-31 23:00:00				-7.95756	-0.0688282			0
2015-06-09	1899-12-31 23:30:00				-6.10307	-0.0780156			0
2015-06-10	1899-12-31				-0.901435	-0.0316435			0
2015-06-10	1899-12-31 00:30:00				-1.61586	-0.0067636			0
2015-06-10	1899-12-31 01:00:00				-2.04508	-0.00942062			0
2015-06-10	1899-12-31 01:30:00				-2.35365	-0.00845468			0
2015-06-10	1899-12-31 02:00:00				-2.65748	-0.00773021			0
2015-06-10	1899-12-31 02:30:00				-2.64775	-0.0103877			0
2015-06-10	1899-12-31 03:00:00				-3.26764	-0.0128037			0
2015-06-10	1899-12-31 03:30:00				-3.25157	-0.00700591			0
2015-06-10	1899-12-31 04:00:00				-3.11048	-0.0101467			0
2015-06-10	1899-12-31 04:30:00				-3.26901	-0.00434859			0
2015-06-10	1899-12-31 05:00:00				-3.69894	-0.00410702			0
2015-06-10	1899-12-31 05:30:00				-2.98462	1.82694			0
2015-06-10	1899-12-31 06:00:00				12.4204	31.2841			0
2015-06-10	1899-12-31 06:30:00				73.1779	132.871			0
2015-06-10	1899-12-31 07:00:00				162.74	290.648			0
2015-06-10	1899-12-31 07:30:00				275.257	488.913			0
2015-06-10	1899-12-31 08:00:00				383.44	685.525			0
2015-06-10	1899-12-31 08:30:00				472.604	851.538			0
2015-06-10	1899-12-31 09:00:00				558.679	1013.4			0
2015-06-10	1899-12-31 09:30:00				679.371	1236.06			0
2015-06-10	1899-12-31 10:00:00				776.81	1414.33			0
2015-06-10	1899-12-31 10:30:00				844.626	1537.15			0
2015-06-10	1899-12-31 11:00:00				909.523	1661.85			0
2015-06-10	1899-12-31 11:30:00				963.772	1763.35			0
2015-06-10	1899-12-31 12:00:00				970.423	1779.67			0
2015-06-10	1899-12-31 12:30:00				954.656	1744.85			0
2015-06-10	1899-12-31 13:00:00				935.931	1722.07			0
2015-06-10	1899-12-31 13:30:00				973.593	1819.6			0
2015-06-10	1899-12-31 14:00:00				913.468	1726.19			0
2015-06-10	1899-12-31 14:30:00				866.512	1644.06			0
2015-06-10	1899-12-31 15:00:00				801.376	1531.98			0
2015-06-10	1899-12-31 15:30:00				762.558	1464.53			0
2015-06-10	1899-12-31 16:00:00				681.209	1317.78			0
2015-06-10	1899-12-31 16:30:00				551.901	1080.56			0
2015-06-10	1899-12-31 17:00:00				373.356	734.332			0
2015-06-10	1899-12-31 17:30:00				358.562	708.137			0
2015-06-10	1899-12-31 18:00:00				353.787	709.806			0
2015-06-10	1899-12-31 18:30:00	T	-1.05625	0.62127	195.969	397.919	18.3611	31.5955	1.43968
2015-06-10	1899-12-31 19:00:00	-9999	-9999	-9999	96.4517	205.608		-9999
2015-06-10	1899-12-31 19:30:00	F	-0.465953	0.48862	79.9345	163.966	17.2038	38.8422	1.19661
2015-06-10	1899-12-31 20:00:00	F	0.0693609	0.473873	27.5249	67.1249	16.7103	39.0101	1.15658
2015-06-10	1899-12-31 20:30:00	F	0.408865	0.389221	-0.670943	10.6459	15.834	41.1952	1.05456
2015-06-10	1899-12-31 21:00:00	F	0.318443	0.300252	-4.78753	0.184518	15.0667	42.4891	0.981827
2015-06-10	1899-12-31 21:30:00	F	0.811423	0.318833	-4.51646	-0.0157005	14.5362	43.1487	0.937937
2015-06-10	1899-12-31 22:00:00	F	0.580667	0.376944	-3.58007	-0.014977	14.5244	44.2697	0.918735
2015-06-10	1899-12-31 22:30:00	F	0.41529	0.277574	-5.13033	-0.00917967	13.6584	48.1062	0.808764
2015-06-10	1899-12-31 23:00:00	F	0.499221	0.286113	-4.65489	-0.0120793	13.7526	44.9907	0.862603
2015-06-10	1899-12-31 23:30:00	F	0.790524	0.373584	-4.59681	-0.00797273	13.7112	42.6736	0.896537
2015-06-11	1899-12-31	F	0.101139	0.279943	-4.79683	-0.0072481	12.8919	44.8861	0.817067
2015-06-11	1899-12-31 00:30:00	F	0.48791	0.22522	-4.61102	-0.013047	12.0657	48.1155	0.728566
2015-06-11	1899-12-31 01:00:00	F	0.139875	0.14882	-4.49595	-0.0195715	11.7142	50.5796	0.678047
2015-06-11	1899-12-31 01:30:00	F	0.150689	0.196284	-4.12797	-0.0140152	12.3522	49.3892	0.724195
2015-06-11	1899-12-31 02:00:00	F	0.221974	0.200035	-4.61795	-0.0265812	12.4818	48.4912	0.743352
2015-06-11	1899-12-31 02:30:00	F	0.289649	0.190559	-5.24648	-0.0306889	10.7292	55.8725	0.567131
2015-06-11	1899-12-31 03:00:00	F	0.379128	0.228814	-4.12771	-0.0246486	10.3799	55.7078	0.556145
2015-06-11	1899-12-31 03:30:00	F	0.158326	0.275848	-4.20882	-0.0292417	9.77647	57.5189	0.51229
2015-06-11	1899-12-31 04:00:00	F	0.881671	0.352042	-4.19061	-0.0261012	9.77921	57.9894	0.506708
2015-06-11	1899-12-31 04:30:00	F	0.458589	0.351682	-4.1726	-0.0258601	9.66798	58.5409	0.496335
2015-06-11	1899-12-31 05:00:00	T	0.0322685	0.270762	-4.34457	-0.016193	9.28332	60.5393	0.460344
2015-06-11	1899-12-31 05:30:00	T	0.307031	0.262986	-3.13094	2.15883	8.94877	62.4379	0.428416
2015-06-11	1899-12-31 06:00:00	T	0.0707021	0.269436	23.1943	37.7774	8.67249	63.6049	0.407423
2015-06-11	1899-12-31 06:30:00	T	-0.760739	0.381649	102.574	166.919	9.80693	58.5196	0.501242
2015-06-11	1899-12-31 07:00:00	T	-0.809443	0.466327	196.79	342.394	11.1514	52.6879	0.625374
2015-06-11	1899-12-31 07:30:00	T	-1.29438	0.550039	299.996	534.355	12.4652	48.2941	0.745386
2015-06-11	1899-12-31 08:00:00	T	-1.79581	0.600703	405.395	732.421	13.5402	44.4908	0.858503
2015-06-11	1899-12-31 08:30:00	T	-1.48051	0.619991	508.032	927.95	14.6084	41.1337	0.975726
2015-06-11	1899-12-31 09:00:00	T	-1.87999	0.552016	608.339	1116.47	15.843	38.084	1.11102
2015-06-11	1899-12-31 09:30:00	T	-2.00791	0.563776	706.506	1299.18	17.446	33.3148	1.32495
2015-06-11	1899-12-31 10:00:00	T	-2.19591	0.555804	794.255	1462.37	18.7167	27.656	1.55691
2015-06-11	1899-12-31 10:30:00	T	-3.5917	0.552091	864.279	1597.88	19.7342	24.6779	1.72708
2015-06-11	1899-12-31 11:00:00	T	-1.23642	0.632425	929.231	1726.24	20.1431	21.8351	1.83827
2015-06-11	1899-12-31 11:30:00	T	-0.851679	0.596727	980.494	1829.21	20.728	21.2357	1.92045
2015-06-11	1899-12-31 12:00:00	T	-1.14702	0.553002	1010.15	1897.7	20.9844	21.3165	1.94897
2015-06-11	1899-12-31 12:30:00	T	-1.81049	0.562556	1029.88	1943.48	21.5144	20.6712	2.02986
2015-06-11	1899-12-31 13:00:00	T	-2.57329	0.532955	1027.77	1952.86	22.2158	20.2626	2.12956
2015-06-11	1899-12-31 13:30:00	T	-3.21775	0.598842	963.807	1844.42	22.1439	19.7537	2.1338
2015-06-11	1899-12-31 14:00:00	T	-3.32515	0.56371	997.996	1913.26	22.8038	17.1536	2.29306
2015-06-11	1899-12-31 14:30:00	T	-1.36184	0.596053	964.417	1859.17	23.0173	16.0243	2.35458
[truncated: 6,834 more rows]
